# Supplementary material for: Updated sesame genome assembly and fine mapping of plant height and seed coat color QTLs using a new high-density genetic map
Source: BMC Genomics. 2016 Jan 5;17:31. doi: 10.1186/s12864-015-2316-4 (PMC4702397; doi:10.1186/s12864-015-2316-4)
Supplement: Additional file 1: — Consists of Tables S1–S8. Table S1. Information and relationships of the sesame high-density genetic map to genome assembly; Table S2. Bin marker information for the high-density genetic map; Table S3. List of the scaffolds anchored onto chromosomes; Table S4. The 6 split scaffolds and the 4 relocated scaffolds; Table S5. Variation in plant height and related traits in the population across field trials. Table S6. List of genes in QTLs qPH-8.2 and qPH-3.3; Table S7. List of genes in the qSCl-8.1 QTL; Table S8. List of genes in the qSCb-4.1 QTL. (XLSX 152 kb) [file 12864_2015_2316_MOESM1_ESM.xlsx]

## Sheet: Table S1
Table S1. Information and relationships of the sesame high-density genetic map to genome assembly
New linkage groupa	Marker number	Linkage length (cM)	Genome Version 2.0	Genome Version 1.0	Chromosome length (Mb)	cM/Mb
SLG1	139	108.22	Chr1	LG1	20.1	5.34
SLG2	99	74.13	Chr2	LG2	18.18	4.03
SLG3	168	125.32	Chr3	LG3	25.64	4.85
SLG4	103	79.13	Chr4	LG4	20.33	3.84
SLG5	117	80.97	Chr5	LG5	16.37	4.88
SLG6	141	88.92	Chr6	LG6	25.74	3.42
SLG7	93	72.96	Chr7	LG7	16.43	4.35
SLG8	145	107.35	Chr8	LG8	25.55	4.1
SLG9	115	91.44	Chr9	LG9 & LG15	22.72	4
SLG10	114	69.81	Chr10	LG10	19.28	3.58
SLG11	109	72.15	Chr11	LG11	13.92	5.14
SLG12	84	62.83	Chr12	LG12 & LG16	16.11	3.86
SLG13	95	57.76	Chr13	LG13 & LG14	16.26	3.51
Total/Aver	1522	1090.99			256.62	4.2
aindicated the 13 genetic linkage groups constructed in present study.

## Sheet: Table S2
Table S2. Bin marker information for the high-density genetic map
bin_name	Linkage group	Location (cM)	Interval distance (cM)	Chromosome	Start(bp)	End (bp)	Length (bp)
SLG1_bin1	SLG1	0		Chr1	1	41109	41109
SLG1_bin2	SLG1	0.116	0.116	Chr1	41110	453447	412338
SLG1_bin3	SLG1	0.247	0.131	Chr1	453448	576123	122676
SLG1_bin4	SLG1	0.378	0.131	Chr1	576124	666876	90753
SLG1_bin5	SLG1	1.581	1.203	Chr1	666877	699202	32326
SLG1_bin6	SLG1	1.712	0.131	Chr1	699203	753052	53850
SLG1_bin7	SLG1	1.828	0.116	Chr1	753053	776766	23714
SLG1_bin8	SLG1	1.959	0.131	Chr1	776767	796746	19980
SLG1_bin9	SLG1	2.253	0.294	Chr1	796747	843160	46414
SLG1_bin10	SLG1	2.485	0.232	Chr1	843161	860659	17499
SLG1_bin11	SLG1	2.602	0.117	Chr1	860660	1064179	203520
SLG1_bin12	SLG1	2.733	0.131	Chr1	1064180	1326302	262123
SLG1_bin13	SLG1	6.38	3.647	Chr1	1326303	1359879	33577
SLG1_bin14	SLG1	7.042	0.662	Chr1	1359880	1512710	152831
SLG1_bin15	SLG1	8.66	1.618	Chr1	1512711	1533401	20691
SLG1_bin16	SLG1	8.922	0.262	Chr1	1533402	1592881	59480
SLG1_bin17	SLG1	9.853	0.931	Chr1	1592882	1637737	44856
SLG1_bin18	SLG1	10.116	0.263	Chr1	1637738	1654961	17224
SLG1_bin19	SLG1	10.246	0.13	Chr1	1654962	1687619	32658
SLG1_bin20	SLG1	10.641	0.395	Chr1	1687620	1725744	38125
SLG1_bin21	SLG1	10.772	0.131	Chr1	1725745	1797644	71900
SLG1_bin22	SLG1	11.434	0.662	Chr1	1797645	2340924	543280
SLG1_bin23	SLG1	17.623	6.189	Chr1	2340925	2375921	34997
SLG1_bin24	SLG1	18.419	0.796	Chr1	2375922	2590412	214491
SLG1_bin25	SLG1	20.6	2.181	Chr1	2590413	2652896	62484
SLG1_bin26	SLG1	20.995	0.395	Chr1	2652897	2930166	277270
SLG1_bin27	SLG1	22.474	1.479	Chr1	2930167	2999687	69521
SLG1_bin28	SLG1	22.737	0.263	Chr1	2999688	3038401	38714
SLG1_bin29	SLG1	22.867	0.13	Chr1	3038402	3333969	295568
SLG1_bin30	SLG1	25.049	2.182	Chr1	3333970	3358976	25007
SLG1_bin31	SLG1	25.71	0.661	Chr1	3358977	3377819	18843
SLG1_bin32	SLG1	25.943	0.233	Chr1	3377820	3408781	30962
SLG1_bin33	SLG1	26.059	0.116	Chr1	3408782	3588671	179890
SLG1_bin34	SLG1	26.99	0.931	Chr1	3588672	3611179	22508
SLG1_bin35	SLG1	27.121	0.131	Chr1	3611180	3663410	52231
SLG1_bin36	SLG1	27.252	0.131	Chr1	3663411	3683036	19626
SLG1_bin37	SLG1	27.383	0.131	Chr1	3683037	3773238	90202
SLG1_bin38	SLG1	27.615	0.232	Chr1	3773239	3845164	71926
SLG1_bin39	SLG1	27.878	0.263	Chr1	3845165	4154168	309004
SLG1_bin40	SLG1	28.14	0.262	Chr1	4154169	4974119	819951
SLG1_bin41	SLG1	28.668	0.528	Chr1	4974120	5055293	81174
SLG1_bin42	SLG1	29.329	0.661	Chr1	5055294	5416752	361459
SLG1_bin43	SLG1	29.724	0.395	Chr1	5416753	5529529	112777
SLG1_bin44	SLG1	30.252	0.528	Chr1	5529530	5841258	311729
SLG1_bin45	SLG1	30.383	0.131	Chr1	5841259	5940766	99508
SLG1_bin46	SLG1	30.513	0.13	Chr1	5940767	7234778	1294012
SLG1_bin47	SLG1	31.041	0.528	Chr1	7234779	7318271	83493
SLG1_bin48	SLG1	31.335	0.294	Chr1	7318272	7402765	84494
SLG1_bin49	SLG1	31.489	0.154	Chr1	7402766	7721897	319132
SLG1_bin50	SLG1	31.937	0.448	Chr1	7721898	7746490	24593
SLG1_bin51	SLG1	32.068	0.131	Chr1	7746491	8242902	496412
SLG1_bin52	SLG1	33.686	1.618	Chr1	8242903	8706054	463152
SLG1_bin53	SLG1	35.304	1.618	Chr1	8706055	9353043	646989
SLG1_bin54	SLG1	39.409	4.105	Chr1	9353044	9374476	21433
SLG1_bin55	SLG1	40.205	0.796	Chr1	9374477	9536345	161869
SLG1_bin56	SLG1	40.6	0.395	Chr1	9536346	9568395	32050
SLG1_bin57	SLG1	40.731	0.131	Chr1	9568396	9594431	26036
SLG1_bin58	SLG1	40.862	0.131	Chr1	9594432	9621594	27163
SLG1_bin59	SLG1	41.256	0.394	Chr1	9621595	9681992	60398
SLG1_bin60	SLG1	41.373	0.117	Chr1	9681993	9762775	80783
SLG1_bin61	SLG1	41.635	0.262	Chr1	9762776	10660529	897754
SLG1_bin62	SLG1	49.2	7.565	Chr1	10660530	10698621	38092
SLG1_bin63	SLG1	49.331	0.131	Chr1	10698622	10829445	130824
SLG1_bin64	SLG1	49.447	0.116	Chr1	10829446	10853082	23637
SLG1_bin65	SLG1	49.779	0.332	Chr1	10853083	10894609	41527
SLG1_bin66	SLG1	50.073	0.294	Chr1	10894610	11000781	106172
SLG1_bin67	SLG1	50.601	0.528	Chr1	11000782	11062092	61311
SLG1_bin68	SLG1	50.995	0.394	Chr1	11062093	11104512	42420
SLG1_bin69	SLG1	51.39	0.395	Chr1	11104513	11831834	727322
SLG1_bin70	SLG1	54.887	3.497	Chr1	11831835	12057553	225719
SLG1_bin71	SLG1	58.687	3.8	Chr1	12057554	12082720	25167
SLG1_bin72	SLG1	58.949	0.262	Chr1	12082721	12097955	15235
SLG1_bin73	SLG1	59.08	0.131	Chr1	12097956	12194965	97010
SLG1_bin74	SLG1	59.211	0.131	Chr1	12194966	12241544	46579
SLG1_bin75	SLG1	59.474	0.263	Chr1	12241545	12271311	29767
SLG1_bin76	SLG1	59.59	0.116	Chr1	12271312	12399660	128349
SLG1_bin77	SLG1	59.721	0.131	Chr1	12399661	12421816	22156
SLG1_bin78	SLG1	59.852	0.131	Chr1	12421817	12506199	84383
SLG1_bin79	SLG1	59.983	0.131	Chr1	12506200	12567473	61274
SLG1_bin80	SLG1	60.509	0.526	Chr1	12567474	12591876	24403
SLG1_bin81	SLG1	60.64	0.131	Chr1	12591877	12607697	15821
SLG1_bin82	SLG1	60.872	0.232	Chr1	12607698	12867812	260115
SLG1_bin83	SLG1	62.351	1.479	Chr1	12867813	13226085	358273
SLG1_bin84	SLG1	65.699	3.348	Chr1	13226086	13616865	390780
SLG1_bin85	SLG1	69.046	3.347	Chr1	13616866	13633345	16480
SLG1_bin86	SLG1	69.441	0.395	Chr1	13633346	13689457	56112
SLG1_bin87	SLG1	69.572	0.131	Chr1	13689458	14063133	373676
SLG1_bin88	SLG1	72.623	3.051	Chr1	14063134	14078590	15457
SLG1_bin89	SLG1	73.826	1.203	Chr1	14078591	14131406	52816
SLG1_bin90	SLG1	73.943	0.117	Chr1	14131407	14202587	71181
SLG1_bin91	SLG1	74.097	0.154	Chr1	14202588	14313694	111107
SLG1_bin92	SLG1	74.623	0.526	Chr1	14313695	14332299	18605
SLG1_bin93	SLG1	74.754	0.131	Chr1	14332300	14739406	407107
SLG1_bin94	SLG1	78.402	3.648	Chr1	14739407	14852409	113003
SLG1_bin95	SLG1	78.533	0.131	Chr1	14852410	14979730	127321
SLG1_bin96	SLG1	78.664	0.131	Chr1	14979731	15047553	67823
SLG1_bin97	SLG1	78.818	0.154	Chr1	15047554	15109800	62247
SLG1_bin98	SLG1	78.949	0.131	Chr1	15109801	15143637	33837
SLG1_bin99	SLG1	79.08	0.131	Chr1	15143638	15360378	216741
SLG1_bin100	SLG1	79.567	0.487	Chr1	15360379	15376012	15634
SLG1_bin101	SLG1	79.698	0.131	Chr1	15376013	15555890	179878
SLG1_bin102	SLG1	79.829	0.131	Chr1	15555891	15731122	175232
SLG1_bin103	SLG1	79.945	0.116	Chr1	15731123	16057545	326423
SLG1_bin104	SLG1	80.076	0.131	Chr1	16057546	16096103	38558
SLG1_bin105	SLG1	80.207	0.131	Chr1	16096104	16122746	26643
SLG1_bin106	SLG1	80.323	0.116	Chr1	16122747	16153661	30915
SLG1_bin107	SLG1	80.772	0.449	Chr1	16153662	16174839	21178
SLG1_bin108	SLG1	80.903	0.131	Chr1	16174840	16256820	81981
SLG1_bin109	SLG1	81.019	0.116	Chr1	16256821	16280009	23189
SLG1_bin110	SLG1	81.135	0.116	Chr1	16280010	16326671	46662
SLG1_bin111	SLG1	81.623	0.488	Chr1	16326672	16386312	59641
SLG1_bin112	SLG1	81.777	0.154	Chr1	16386313	16538179	151867
SLG1_bin113	SLG1	84.535	2.758	Chr1	16538180	16568847	30668
SLG1_bin114	SLG1	85.196	0.661	Chr1	16568848	16601590	32743
SLG1_bin115	SLG1	85.35	0.154	Chr1	16601591	16662762	61172
SLG1_bin116	SLG1	85.467	0.117	Chr1	16662763	16709372	46610
SLG1_bin117	SLG1	85.799	0.332	Chr1	16709373	16736384	27012
SLG1_bin118	SLG1	86.209	0.41	Chr1	16736385	16751777	15393
SLG1_bin119	SLG1	86.34	0.131	Chr1	16751778	16877720	125943
SLG1_bin120	SLG1	86.735	0.395	Chr1	16877721	17350329	472609
SLG1_bin121	SLG1	89.638	2.903	Chr1	17350330	17518180	167851
SLG1_bin122	SLG1	92.542	2.904	Chr1	17518181	17871310	353130
SLG1_bin123	SLG1	94.021	1.479	Chr1	17871311	18230023	358713
SLG1_bin124	SLG1	95.225	1.204	Chr1	18230024	18245038	15015
SLG1_bin125	SLG1	96.565	1.34	Chr1	18245039	18279540	34502
SLG1_bin126	SLG1	97.093	0.528	Chr1	18279541	18308702	29162
SLG1_bin127	SLG1	97.224	0.131	Chr1	18308703	18375608	66906
SLG1_bin128	SLG1	97.378	0.154	Chr1	18375609	18408172	32564
SLG1_bin129	SLG1	97.494	0.116	Chr1	18408173	18439835	31663
SLG1_bin130	SLG1	97.625	0.131	Chr1	18439836	18474183	34348
SLG1_bin131	SLG1	98.02	0.395	Chr1	18474184	19182236	708053
SLG1_bin132	SLG1	102.125	4.105	Chr1	19182237	19721824	539588
SLG1_bin133	SLG1	104.307	2.182	Chr1	19721825	19855890	134066
SLG1_bin134	SLG1	106.631	2.324	Chr1	19855891	19878184	22294
SLG1_bin135	SLG1	107.697	1.066	Chr1	19878185	19895298	17114
SLG1_bin136	SLG1	107.828	0.131	Chr1	19895299	20012784	117486
SLG1_bin137	SLG1	107.959	0.131	Chr1	20012785	20037530	24746
SLG1_bin138	SLG1	108.09	0.131	Chr1	20037531	20223474	185944
SLG1_bin139	SLG1	108.221	0.131	Chr1	20223475	20257639	34165
SLG2_bin1	SLG2	0		Chr2	1	26540	26540
SLG2_bin2	SLG2	0.117	0.117	Chr2	26541	77888	51348
SLG2_bin3	SLG2	0.233	0.116	Chr2	77889	220288	142400
SLG2_bin4	SLG2	0.349	0.116	Chr2	220289	641937	421649
SLG2_bin5	SLG2	0.466	0.117	Chr2	641938	986985	345048
SLG2_bin6	SLG2	1.372	0.906	Chr2	986986	1256471	269486
SLG2_bin7	SLG2	2.279	0.907	Chr2	1256472	1645267	388796
SLG2_bin8	SLG2	3.318	1.039	Chr2	1645268	1737873	92606
SLG2_bin9	SLG2	3.703	0.385	Chr2	1737874	1797803	59930
SLG2_bin10	SLG2	4.088	0.385	Chr2	1797804	2199668	401865
SLG2_bin11	SLG2	4.863	0.775	Chr2	2199669	2376500	176832
SLG2_bin12	SLG2	5.902	1.039	Chr2	2376501	2939184	562684
SLG2_bin13	SLG2	7.074	1.172	Chr2	2939185	3575526	636342
SLG2_bin14	SLG2	8.246	1.172	Chr2	3575527	3948945	373419
SLG2_bin15	SLG2	8.891	0.645	Chr2	3948946	4255149	306204
SLG2_bin16	SLG2	10.738	1.847	Chr2	4255150	4330241	75092
SLG2_bin17	SLG2	11.383	0.645	Chr2	4330242	4565615	235374
SLG2_bin18	SLG2	13.094	1.711	Chr2	4565616	4683302	117687
SLG2_bin19	SLG2	13.608	0.514	Chr2	4683303	4784590	101288
SLG2_bin20	SLG2	14.252	0.644	Chr2	4784591	4872346	87756
SLG2_bin21	SLG2	14.637	0.385	Chr2	4872347	4992661	120315
SLG2_bin22	SLG2	15.281	0.644	Chr2	4992662	5054618	61957
SLG2_bin23	SLG2	16.188	0.907	Chr2	5054619	5248915	194297
SLG2_bin24	SLG2	17.494	1.306	Chr2	5248916	5265384	16469
SLG2_bin25	SLG2	18.138	0.644	Chr2	5265385	5281528	16144
SLG2_bin26	SLG2	18.394	0.256	Chr2	5281529	6710494	1428966
SLG2_bin27	SLG2	18.627	0.233	Chr2	6710495	6868676	158182
SLG2_bin28	SLG2	18.743	0.116	Chr2	6868677	6977466	108790
SLG2_bin29	SLG2	19.915	1.172	Chr2	6977467	7022654	45188
SLG2_bin30	SLG2	20.429	0.514	Chr2	7022655	7043617	20963
SLG2_bin31	SLG2	20.814	0.385	Chr2	7043618	7076383	32766
SLG2_bin32	SLG2	20.941	0.127	Chr2	7076384	7093705	17322
SLG2_bin33	SLG2	21.058	0.117	Chr2	7093706	7392204	298499
SLG2_bin34	SLG2	21.185	0.127	Chr2	7392205	7454792	62588
SLG2_bin35	SLG2	21.336	0.151	Chr2	7454793	7523540	68748
SLG2_bin36	SLG2	21.452	0.116	Chr2	7523541	7618289	94749
SLG2_bin37	SLG2	21.837	0.385	Chr2	7618290	7770632	152343
SLG2_bin38	SLG2	23.277	1.44	Chr2	7770633	7807746	37114
SLG2_bin39	SLG2	23.428	0.151	Chr2	7807747	7827588	19842
SLG2_bin40	SLG2	23.579	0.151	Chr2	7827589	7860050	32462
SLG2_bin41	SLG2	23.706	0.127	Chr2	7860051	7930244	70194
SLG2_bin42	SLG2	23.939	0.233	Chr2	7930245	7963644	33400
SLG2_bin43	SLG2	24.09	0.151	Chr2	7963645	8126953	163309
SLG2_bin44	SLG2	24.24	0.15	Chr2	8126954	8291939	164986
SLG2_bin45	SLG2	25.952	1.712	Chr2	8291940	8308546	16607
SLG2_bin46	SLG2	26.596	0.644	Chr2	8308547	8325495	16949
SLG2_bin47	SLG2	26.863	0.267	Chr2	8325496	8378240	52745
SLG2_bin48	SLG2	26.991	0.128	Chr2	8378241	8473577	95337
SLG2_bin49	SLG2	27.766	0.775	Chr2	8473578	8496030	22453
SLG2_bin50	SLG2	27.893	0.127	Chr2	8496031	8570652	74622
SLG2_bin51	SLG2	28.149	0.256	Chr2	8570653	8586269	15617
SLG2_bin52	SLG2	28.534	0.385	Chr2	8586270	8739432	153163
SLG2_bin53	SLG2	30.519	1.985	Chr2	8739433	8757209	17777
SLG2_bin54	SLG2	30.635	0.116	Chr2	8757210	9066354	309145
SLG2_bin55	SLG2	31.542	0.907	Chr2	9066355	9087472	21118
SLG2_bin56	SLG2	31.984	0.442	Chr2	9087473	9346104	258632
SLG2_bin57	SLG2	32.759	0.775	Chr2	9346105	9472185	126081
SLG2_bin58	SLG2	33.201	0.442	Chr2	9472186	9770928	298743
SLG2_bin59	SLG2	33.845	0.644	Chr2	9770929	9881156	110228
SLG2_bin60	SLG2	35.557	1.712	Chr2	9881157	9947353	66197
SLG2_bin61	SLG2	35.824	0.267	Chr2	9947354	10075855	128502
SLG2_bin62	SLG2	36.208	0.384	Chr2	10075856	10644648	568793
SLG2_bin63	SLG2	38.892	2.684	Chr2	10644649	11434042	789394
SLG2_bin64	SLG2	40.877	1.985	Chr2	11434043	11612815	178773
SLG2_bin65	SLG2	43.989	3.112	Chr2	11612816	11705656	92841
SLG2_bin66	SLG2	44.374	0.385	Chr2	11705657	11723321	17665
SLG2_bin67	SLG2	44.629	0.255	Chr2	11723322	11744535	21214
SLG2_bin68	SLG2	44.757	0.128	Chr2	11744536	11767332	22797
SLG2_bin69	SLG2	45.142	0.385	Chr2	11767333	11913094	145762
SLG2_bin70	SLG2	45.656	0.514	Chr2	11913095	12031347	118253
SLG2_bin71	SLG2	45.912	0.256	Chr2	12031348	12207886	176539
SLG2_bin72	SLG2	46.296	0.384	Chr2	12207887	12227088	19202
SLG2_bin73	SLG2	46.68	0.384	Chr2	12227089	12264692	37604
SLG2_bin74	SLG2	46.807	0.127	Chr2	12264693	12348776	84084
SLG2_bin75	SLG2	46.958	0.151	Chr2	12348777	13404929	1056153
SLG2_bin76	SLG2	48.943	1.985	Chr2	13404930	14328317	923388
SLG2_bin77	SLG2	56.114	7.171	Chr2	14328318	14344570	16253
SLG2_bin78	SLG2	56.265	0.151	Chr2	14344571	14394894	50324
SLG2_bin79	SLG2	57.04	0.775	Chr2	14394895	14480483	85589
SLG2_bin80	SLG2	57.425	0.385	Chr2	14480484	14620967	140484
SLG2_bin81	SLG2	57.541	0.116	Chr2	14620968	14808269	187302
SLG2_bin82	SLG2	57.657	0.116	Chr2	14808270	14831812	23543
SLG2_bin83	SLG2	57.913	0.256	Chr2	14831813	14889341	57529
SLG2_bin84	SLG2	58.238	0.325	Chr2	14889342	14921135	31794
SLG2_bin85	SLG2	58.389	0.151	Chr2	14921136	14940177	19042
SLG2_bin86	SLG2	58.622	0.233	Chr2	14940178	15206329	266152
SLG2_bin87	SLG2	59.661	1.039	Chr2	15206330	15599351	393022
SLG2_bin88	SLG2	62.629	2.968	Chr2	15599352	15641525	42174
SLG2_bin89	SLG2	63.071	0.442	Chr2	15641526	15691060	49535
SLG2_bin90	SLG2	63.585	0.514	Chr2	15691061	15880475	189415
SLG2_bin91	SLG2	64.757	1.172	Chr2	15880476	16048163	167688
SLG2_bin92	SLG2	65.664	0.907	Chr2	16048164	16110956	62793
SLG2_bin93	SLG2	66.048	0.384	Chr2	16110957	16762213	651257
SLG2_bin94	SLG2	69.16	3.112	Chr2	16762214	16797289	35076
SLG2_bin95	SLG2	69.674	0.514	Chr2	16797290	17376591	579302
SLG2_bin96	SLG2	70.449	0.775	Chr2	17376592	17397631	21040
SLG2_bin97	SLG2	71.224	0.775	Chr2	17397632	17428218	30587
SLG2_bin98	SLG2	73.487	2.263	Chr2	17428219	17611560	183342
SLG2_bin99	SLG2	74.131	0.644	Chr2	17611561	18415740	804180
SLG3_bin1	SLG3	0		Chr3	1	946793	946793
SLG3_bin2	SLG3	0.26	0.26	Chr3	946794	963355	16562
SLG3_bin3	SLG3	0.652	0.392	Chr3	963356	996756	33401
SLG3_bin4	SLG3	1.175	0.523	Chr3	996757	1053381	56625
SLG3_bin5	SLG3	1.305	0.13	Chr3	1053382	1325980	272599
SLG3_bin6	SLG3	2.229	0.924	Chr3	1325981	1355193	29213
SLG3_bin7	SLG3	3.018	0.789	Chr3	1355194	1370247	15054
SLG3_bin8	SLG3	3.288	0.27	Chr3	1370248	1553596	183349
SLG3_bin9	SLG3	4.482	1.194	Chr3	1553597	1580970	27374
SLG3_bin10	SLG3	5.005	0.523	Chr3	1580971	1619358	38388
SLG3_bin11	SLG3	5.135	0.13	Chr3	1619359	1809683	190325
SLG3_bin12	SLG3	6.059	0.924	Chr3	1809684	1897071	87388
SLG3_bin13	SLG3	6.189	0.13	Chr3	1897072	2156416	259345
SLG3_bin14	SLG3	6.318	0.129	Chr3	2156417	2425073	268657
SLG3_bin15	SLG3	8.624	2.306	Chr3	2425074	2532460	107387
SLG3_bin16	SLG3	11.359	2.735	Chr3	2532461	2567166	34706
SLG3_bin17	SLG3	11.488	0.129	Chr3	2567167	2646240	79047
SLG3_bin18	SLG3	11.618	0.13	Chr3	2646241	2680525	34285
SLG3_bin19	SLG3	11.618	0	Chr3	2680526	2834473	153948
SLG3_bin20	SLG3	11.879	0.261	Chr3	2834474	2905704	71231
SLG3_bin21	SLG3	12.27	0.391	Chr3	2905705	2924324	18620
SLG3_bin22	SLG3	12.387	0.117	Chr3	2924325	2960287	35963
SLG3_bin23	SLG3	12.54	0.153	Chr3	2960288	2996105	35818
SLG3_bin24	SLG3	12.772	0.232	Chr3	2996106	3014107	18002
SLG3_bin25	SLG3	13.042	0.27	Chr3	3014108	3167317	153210
SLG3_bin26	SLG3	13.172	0.13	Chr3	3167318	3194710	27393
SLG3_bin27	SLG3	13.288	0.116	Chr3	3194711	3227298	32588
SLG3_bin28	SLG3	13.548	0.26	Chr3	3227299	3760107	532809
SLG3_bin29	SLG3	20.525	6.977	Chr3	3760108	3780655	20548
SLG3_bin30	SLG3	21.014	0.489	Chr3	3780656	4233351	452696
SLG3_bin31	SLG3	23.749	2.735	Chr3	4233352	4680135	446784
SLG3_bin32	SLG3	25.771	2.022	Chr3	4680136	4978108	297973
SLG3_bin33	SLG3	29.995	4.224	Chr3	4978109	4995924	17816
SLG3_bin34	SLG3	30.255	0.26	Chr3	4995925	5031612	35688
SLG3_bin35	SLG3	30.664	0.409	Chr3	5031613	5095724	64112
SLG3_bin36	SLG3	30.794	0.13	Chr3	5095725	5168614	72890
SLG3_bin37	SLG3	31.318	0.524	Chr3	5168615	5277811	109197
SLG3_bin38	SLG3	31.974	0.656	Chr3	5277812	5578598	300787
SLG3_bin39	SLG3	33.717	1.743	Chr3	5578599	5619648	41050
SLG3_bin40	SLG3	34.109	0.392	Chr3	5619649	5681644	61996
SLG3_bin41	SLG3	35.303	1.194	Chr3	5681645	5699003	17359
SLG3_bin42	SLG3	35.959	0.656	Chr3	5699004	5981710	282707
SLG3_bin43	SLG3	37.426	1.467	Chr3	5981711	6010130	28420
SLG3_bin44	SLG3	38.484	1.058	Chr3	6010131	6286058	275928
SLG3_bin45	SLG3	39.815	1.331	Chr3	6286059	6340923	54865
SLG3_bin46	SLG3	39.944	0.129	Chr3	6340924	6677075	336152
SLG3_bin47	SLG3	40.074	0.13	Chr3	6677076	7478335	801260
SLG3_bin48	SLG3	40.204	0.13	Chr3	7478336	7718876	240541
SLG3_bin49	SLG3	40.465	0.261	Chr3	7718877	7995651	276775
SLG3_bin50	SLG3	40.581	0.116	Chr3	7995652	8098746	103095
SLG3_bin51	SLG3	40.734	0.153	Chr3	8098747	9526726	1427980
SLG3_bin52	SLG3	40.85	0.116	Chr3	9526727	9641146	114420
SLG3_bin53	SLG3	40.967	0.117	Chr3	9641147	9756725	115579
SLG3_bin54	SLG3	41.12	0.153	Chr3	9756726	9794827	38102
SLG3_bin55	SLG3	41.25	0.13	Chr3	9794828	9882534	87707
SLG3_bin56	SLG3	41.519	0.269	Chr3	9882535	10094307	211773
SLG3_bin57	SLG3	41.779	0.26	Chr3	10094308	11033656	939349
SLG3_bin58	SLG3	47.586	5.807	Chr3	11033657	11056534	22878
SLG3_bin59	SLG3	49.891	2.305	Chr3	11056535	11073684	17150
SLG3_bin60	SLG3	50.021	0.13	Chr3	11073685	11110178	36494
SLG3_bin61	SLG3	50.412	0.391	Chr3	11110179	11135496	25318
SLG3_bin62	SLG3	50.645	0.233	Chr3	11135497	11645983	510487
SLG3_bin63	SLG3	53.525	2.88	Chr3	11645984	11944123	298140
SLG3_bin64	SLG3	56.26	2.735	Chr3	11944124	12058288	114165
SLG3_bin65	SLG3	57.049	0.789	Chr3	12058289	12083739	25451
SLG3_bin66	SLG3	57.573	0.524	Chr3	12083740	12325932	242193
SLG3_bin67	SLG3	57.833	0.26	Chr3	12325933	12546072	220140
SLG3_bin68	SLG3	58.489	0.656	Chr3	12546073	12561279	15207
SLG3_bin69	SLG3	58.722	0.233	Chr3	12561280	12603189	41910
SLG3_bin70	SLG3	58.852	0.13	Chr3	12603190	12668569	65380
SLG3_bin71	SLG3	59.641	0.789	Chr3	12668570	12871928	203359
SLG3_bin72	SLG3	60.431	0.79	Chr3	12871929	12893079	21151
SLG3_bin73	SLG3	60.691	0.26	Chr3	12893080	12962055	68976
SLG3_bin74	SLG3	60.808	0.117	Chr3	12962056	13020819	58764
SLG3_bin75	SLG3	60.938	0.13	Chr3	13020820	13206738	185919
SLG3_bin76	SLG3	61.067	0.129	Chr3	13206739	13462663	255925
SLG3_bin77	SLG3	61.184	0.117	Chr3	13462664	13549861	87198
SLG3_bin78	SLG3	61.3	0.116	Chr3	13549862	13739340	189479
SLG3_bin79	SLG3	62.494	1.194	Chr3	13739341	13970913	231573
SLG3_bin80	SLG3	63.017	0.523	Chr3	13970914	14292973	322060
SLG3_bin81	SLG3	64.348	1.331	Chr3	14292974	14338859	45886
SLG3_bin82	SLG3	64.871	0.523	Chr3	14338860	14477589	138730
SLG3_bin83	SLG3	65.929	1.058	Chr3	14477590	14686658	209069
SLG3_bin84	SLG3	66.453	0.524	Chr3	14686659	14844517	157859
SLG3_bin85	SLG3	66.977	0.524	Chr3	14844518	14875056	30539
SLG3_bin86	SLG3	67.766	0.789	Chr3	14875057	14897692	22636
SLG3_bin87	SLG3	68.027	0.261	Chr3	14897693	14973914	76222
SLG3_bin88	SLG3	68.18	0.153	Chr3	14973915	15362760	388846
SLG3_bin89	SLG3	70.343	2.163	Chr3	15362761	15390076	27316
SLG3_bin90	SLG3	70.473	0.13	Chr3	15390077	15507931	117855
SLG3_bin91	SLG3	70.865	0.392	Chr3	15507932	15743461	235530
SLG3_bin92	SLG3	71.388	0.523	Chr3	15743462	16349444	605983
SLG3_bin93	SLG3	75.156	3.768	Chr3	16349445	16544743	195299
SLG3_bin94	SLG3	76.079	0.923	Chr3	16544744	17142001	597258
SLG3_bin95	SLG3	77.823	1.744	Chr3	17142002	17162573	20572
SLG3_bin96	SLG3	79.845	2.022	Chr3	17162574	17217578	55005
SLG3_bin97	SLG3	80.369	0.524	Chr3	17217579	17247842	30264
SLG3_bin98	SLG3	80.893	0.524	Chr3	17247843	17749537	501695
SLG3_bin99	SLG3	82.775	1.882	Chr3	17749538	17773180	23643
SLG3_bin100	SLG3	83.036	0.261	Chr3	17773181	17883011	109831
SLG3_bin101	SLG3	83.427	0.391	Chr3	17883012	18128200	245189
SLG3_bin102	SLG3	84.351	0.924	Chr3	18128201	18285174	156974
SLG3_bin103	SLG3	84.481	0.13	Chr3	18285175	18303810	18636
SLG3_bin104	SLG3	85.16	0.679	Chr3	18303811	18407090	103280
SLG3_bin105	SLG3	85.42	0.26	Chr3	18407091	18713810	306720
SLG3_bin106	SLG3	87.025	1.605	Chr3	18713811	18917962	204152
SLG3_bin107	SLG3	89.048	2.023	Chr3	18917963	19130629	212667
SLG3_bin108	SLG3	90.791	1.743	Chr3	19130630	19162133	31504
SLG3_bin109	SLG3	90.921	0.13	Chr3	19162134	19239775	77642
SLG3_bin110	SLG3	91.445	0.524	Chr3	19239776	19259895	20120
SLG3_bin111	SLG3	91.705	0.26	Chr3	19259896	19290640	30745
SLG3_bin112	SLG3	91.835	0.13	Chr3	19290641	19452878	162238
SLG3_bin113	SLG3	92.226	0.391	Chr3	19452879	19615517	162639
SLG3_bin114	SLG3	92.356	0.13	Chr3	19615518	20297027	681510
SLG3_bin115	SLG3	92.617	0.261	Chr3	20297028	20350625	53598
SLG3_bin116	SLG3	92.733	0.116	Chr3	20350626	20408278	57653
SLG3_bin117	SLG3	92.993	0.26	Chr3	20408279	20427945	19667
SLG3_bin118	SLG3	93.123	0.13	Chr3	20427946	20687684	259739
SLG3_bin119	SLG3	93.253	0.13	Chr3	20687685	20741498	53814
SLG3_bin120	SLG3	93.369	0.116	Chr3	20741499	20817077	75579
SLG3_bin121	SLG3	93.499	0.13	Chr3	20817078	20836844	19767
SLG3_bin122	SLG3	93.629	0.13	Chr3	20836845	20853170	16326
SLG3_bin123	SLG3	94.021	0.392	Chr3	20853171	20914112	60942
SLG3_bin124	SLG3	94.174	0.153	Chr3	20914113	20936378	22266
SLG3_bin125	SLG3	94.434	0.26	Chr3	20936379	20989777	53399
SLG3_bin126	SLG3	95.039	0.605	Chr3	20989778	21902375	912598
SLG3_bin127	SLG3	101.174	6.135	Chr3	21902376	21917876	15501
SLG3_bin128	SLG3	101.964	0.79	Chr3	21917877	21972859	54983
SLG3_bin129	SLG3	102.094	0.13	Chr3	21972860	22050285	77426
SLG3_bin130	SLG3	102.485	0.391	Chr3	22050286	22418981	368696
SLG3_bin131	SLG3	103.544	1.059	Chr3	22418982	22469301	50320
SLG3_bin132	SLG3	105.566	2.022	Chr3	22469302	22502150	32849
SLG3_bin133	SLG3	106.625	1.059	Chr3	22502151	22539210	37060
SLG3_bin134	SLG3	106.755	0.13	Chr3	22539211	22586206	46996
SLG3_bin135	SLG3	106.885	0.13	Chr3	22586207	22613321	27115
SLG3_bin136	SLG3	107.276	0.391	Chr3	22613322	22635461	22140
SLG3_bin137	SLG3	107.392	0.116	Chr3	22635462	22659613	24152
SLG3_bin138	SLG3	107.509	0.117	Chr3	22659614	22680762	21149
SLG3_bin139	SLG3	107.769	0.26	Chr3	22680763	23027038	346276
SLG3_bin140	SLG3	110.504	2.735	Chr3	23027039	23044516	17478
SLG3_bin141	SLG3	111.16	0.656	Chr3	23044517	23126887	82371
SLG3_bin142	SLG3	111.552	0.392	Chr3	23126888	23179334	52447
SLG3_bin143	SLG3	111.705	0.153	Chr3	23179335	23240718	61384
SLG3_bin144	SLG3	111.966	0.261	Chr3	23240719	23280597	39879
SLG3_bin145	SLG3	112.095	0.129	Chr3	23280598	23427532	146935
SLG3_bin146	SLG3	113.289	1.194	Chr3	23427533	23474446	46914
SLG3_bin147	SLG3	113.813	0.524	Chr3	23474447	23600716	126270
SLG3_bin148	SLG3	113.943	0.13	Chr3	23600717	23646480	45764
SLG3_bin149	SLG3	114.203	0.26	Chr3	23646481	23737911	91431
SLG3_bin150	SLG3	114.436	0.233	Chr3	23737912	23795930	58019
SLG3_bin151	SLG3	114.696	0.26	Chr3	23795931	23924500	128570
SLG3_bin152	SLG3	115.088	0.392	Chr3	23924501	24310251	385751
SLG3_bin153	SLG3	116.146	1.058	Chr3	24310252	24953223	642972
SLG3_bin154	SLG3	119.764	3.618	Chr3	24953224	24968275	15052
SLG3_bin155	SLG3	121.507	1.743	Chr3	24968276	25026102	57827
SLG3_bin156	SLG3	122.837	1.33	Chr3	25026103	25055099	28997
SLG3_bin157	SLG3	123.097	0.26	Chr3	25055100	25183198	128099
SLG3_bin158	SLG3	123.227	0.13	Chr3	25183199	25304093	120895
SLG3_bin159	SLG3	123.751	0.524	Chr3	25304094	25326815	22722
SLG3_bin160	SLG3	124.011	0.26	Chr3	25326816	25344391	17576
SLG3_bin161	SLG3	124.141	0.13	Chr3	25344392	25371809	27418
SLG3_bin162	SLG3	124.294	0.153	Chr3	25371810	25390139	18330
SLG3_bin163	SLG3	124.411	0.117	Chr3	25390140	25552228	162089
SLG3_bin164	SLG3	124.671	0.26	Chr3	25552229	25647166	94938
SLG3_bin165	SLG3	124.801	0.13	Chr3	25647167	25704458	57292
SLG3_bin166	SLG3	124.931	0.13	Chr3	25704459	25772444	67986
SLG3_bin167	SLG3	125.061	0.13	Chr3	25772445	25814545	42101
SLG3_bin168	SLG3	125.321	0.26	Chr3	25814546	25850335	35790
SLG4_bin1	SLG4	0		Chr4	1	717411	717411
SLG4_bin2	SLG4	0.129	0.129	Chr4	717412	755217	37806
SLG4_bin3	SLG4	0.388	0.259	Chr4	755218	1221766	466549
SLG4_bin4	SLG4	4.728	4.34	Chr4	1221767	1478203	256437
SLG4_bin5	SLG4	6.048	1.32	Chr4	1478204	2181854	703651
SLG4_bin6	SLG4	8.904	2.856	Chr4	2181855	2205129	23275
SLG4_bin7	SLG4	11.617	2.713	Chr4	2205130	2563820	358691
SLG4_bin8	SLG4	16.265	4.648	Chr4	2563821	2635851	72031
SLG4_bin9	SLG4	17.048	0.783	Chr4	2635852	2937540	301689
SLG4_bin10	SLG4	18.098	1.05	Chr4	2937541	2994338	56798
SLG4_bin11	SLG4	18.882	0.784	Chr4	2994339	3049034	54696
SLG4_bin12	SLG4	19.798	0.916	Chr4	3049035	3126615	77581
SLG4_bin13	SLG4	20.187	0.389	Chr4	3126616	3142667	16052
SLG4_bin14	SLG4	20.575	0.388	Chr4	3142668	3158101	15434
SLG4_bin15	SLG4	20.964	0.389	Chr4	3158102	3173770	15669
SLG4_bin16	SLG4	21.08	0.116	Chr4	3173771	3289497	115727
SLG4_bin17	SLG4	21.196	0.116	Chr4	3289498	3350563	61066
SLG4_bin18	SLG4	21.847	0.651	Chr4	3350564	3368702	18139
SLG4_bin19	SLG4	22.367	0.52	Chr4	3368703	3479408	110706
SLG4_bin20	SLG4	23.018	0.651	Chr4	3479409	3515313	35905
SLG4_bin21	SLG4	23.276	0.258	Chr4	3515314	3537950	22637
SLG4_bin22	SLG4	23.393	0.117	Chr4	3537951	3567034	29084
SLG4_bin23	SLG4	23.661	0.268	Chr4	3567035	4016354	449320
SLG4_bin24	SLG4	23.989	0.328	Chr4	4016355	4377909	361555
SLG4_bin25	SLG4	24.106	0.117	Chr4	4377910	4561737	183828
SLG4_bin26	SLG4	24.234	0.128	Chr4	4561738	5948906	1387169
SLG4_bin27	SLG4	24.493	0.259	Chr4	5948907	6212673	263767
SLG4_bin28	SLG4	24.609	0.116	Chr4	6212674	6364018	151345
SLG4_bin29	SLG4	24.738	0.129	Chr4	6364019	6517625	153607
SLG4_bin30	SLG4	24.867	0.129	Chr4	6517626	6815016	297391
SLG4_bin31	SLG4	25.125	0.258	Chr4	6815017	6942793	127777
SLG4_bin32	SLG4	25.277	0.152	Chr4	6942794	7290955	348162
SLG4_bin33	SLG4	25.406	0.129	Chr4	7290956	8341133	1050178
SLG4_bin34	SLG4	25.795	0.389	Chr4	8341134	8502212	161079
SLG4_bin35	SLG4	25.924	0.129	Chr4	8502213	8517435	15223
SLG4_bin36	SLG4	26.312	0.388	Chr4	8517436	8626828	109393
SLG4_bin37	SLG4	26.441	0.129	Chr4	8626829	8651352	24524
SLG4_bin38	SLG4	26.7	0.259	Chr4	8651353	8773858	122506
SLG4_bin39	SLG4	26.958	0.258	Chr4	8773859	9018727	244869
SLG4_bin40	SLG4	27.609	0.651	Chr4	9018728	9209285	190558
SLG4_bin41	SLG4	27.725	0.116	Chr4	9209286	9289381	80096
SLG4_bin42	SLG4	27.877	0.152	Chr4	9289382	9365393	76012
SLG4_bin43	SLG4	28.146	0.269	Chr4	9365394	9396106	30713
SLG4_bin44	SLG4	28.275	0.129	Chr4	9396107	9654685	258579
SLG4_bin45	SLG4	30.421	2.146	Chr4	9654686	9955768	301083
SLG4_bin46	SLG4	33.422	3.001	Chr4	9955769	10013887	58119
SLG4_bin47	SLG4	33.68	0.258	Chr4	10013888	10036159	22272
SLG4_bin48	SLG4	33.938	0.258	Chr4	10036160	10078198	42039
SLG4_bin49	SLG4	34.067	0.129	Chr4	10078199	10163545	85347
SLG4_bin50	SLG4	34.718	0.651	Chr4	10163546	10181173	17628
SLG4_bin51	SLG4	34.977	0.259	Chr4	10181174	10216773	35600
SLG4_bin52	SLG4	35.209	0.232	Chr4	10216774	10242301	25528
SLG4_bin53	SLG4	35.538	0.329	Chr4	10242302	10492230	249929
SLG4_bin54	SLG4	36.454	0.916	Chr4	10492231	10815903	323673
SLG4_bin55	SLG4	39.167	2.713	Chr4	10815904	10851277	35374
SLG4_bin56	SLG4	39.555	0.388	Chr4	10851278	11477391	626114
SLG4_bin57	SLG4	43.896	4.341	Chr4	11477392	11759569	282178
SLG4_bin58	SLG4	45.215	1.319	Chr4	11759570	11990057	230488
SLG4_bin59	SLG4	47.502	2.287	Chr4	11990058	12207361	217304
SLG4_bin60	SLG4	49.508	2.006	Chr4	12207362	12227113	19752
SLG4_bin61	SLG4	49.897	0.389	Chr4	12227114	12293944	66831
SLG4_bin62	SLG4	50.026	0.129	Chr4	12293945	12327936	33992
SLG4_bin63	SLG4	50.414	0.388	Chr4	12327937	12366833	38897
SLG4_bin64	SLG4	50.934	0.52	Chr4	12366834	12527792	160959
SLG4_bin65	SLG4	51.05	0.116	Chr4	12527793	12549040	21248
SLG4_bin66	SLG4	51.399	0.349	Chr4	12549041	12693699	144659
SLG4_bin67	SLG4	51.918	0.519	Chr4	12693700	12722677	28978
SLG4_bin68	SLG4	52.047	0.129	Chr4	12722678	12873957	151280
SLG4_bin69	SLG4	52.698	0.651	Chr4	12873958	12896361	22404
SLG4_bin70	SLG4	53.087	0.389	Chr4	12896362	12914986	18625
SLG4_bin71	SLG4	53.476	0.389	Chr4	12914987	12946827	31841
SLG4_bin72	SLG4	53.734	0.258	Chr4	12946828	12990538	43711
SLG4_bin73	SLG4	54.002	0.268	Chr4	12990539	13412856	422318
SLG4_bin74	SLG4	55.322	1.32	Chr4	13412857	13579123	166267
SLG4_bin75	SLG4	57.189	1.867	Chr4	13579124	13672233	93110
SLG4_bin76	SLG4	57.448	0.259	Chr4	13672234	13855581	183348
SLG4_bin77	SLG4	58.099	0.651	Chr4	13855582	13962795	107214
SLG4_bin78	SLG4	59.691	1.592	Chr4	13962796	13981577	18782
SLG4_bin79	SLG4	60.08	0.389	Chr4	13981578	14598377	616800
SLG4_bin80	SLG4	64.573	4.493	Chr4	14598378	14899956	301579
SLG4_bin81	SLG4	65.225	0.652	Chr4	14899957	15319127	419171
SLG4_bin82	SLG4	66.141	0.916	Chr4	15319128	15430296	111169
SLG4_bin83	SLG4	67.057	0.916	Chr4	15430297	15872541	442245
SLG4_bin84	SLG4	67.316	0.259	Chr4	15872542	15927501	54960
SLG4_bin85	SLG4	67.967	0.651	Chr4	15927502	15976104	48603
SLG4_bin86	SLG4	68.096	0.129	Chr4	15976105	16026800	50696
SLG4_bin87	SLG4	68.212	0.116	Chr4	16026801	18281257	2254457
SLG4_bin88	SLG4	68.731	0.519	Chr4	18281258	18325185	43928
SLG4_bin89	SLG4	69.12	0.389	Chr4	18325186	18564216	239031
SLG4_bin90	SLG4	69.378	0.258	Chr4	18564217	18796510	232294
SLG4_bin91	SLG4	70.563	1.185	Chr4	18796511	18874941	78431
SLG4_bin92	SLG4	71.479	0.916	Chr4	18874942	19568004	693063
SLG4_bin93	SLG4	74.049	2.57	Chr4	19568005	19680781	112777
SLG4_bin94	SLG4	74.568	0.519	Chr4	19680782	19737659	56878
SLG4_bin95	SLG4	75.888	1.32	Chr4	19737660	19992237	254578
SLG4_bin96	SLG4	76.671	0.783	Chr4	19992238	20124656	132419
SLG4_bin97	SLG4	77.721	1.05	Chr4	20124657	20159030	34374
SLG4_bin98	SLG4	77.85	0.129	Chr4	20159031	20177175	18145
SLG4_bin99	SLG4	78.109	0.259	Chr4	20177176	20198726	21551
SLG4_bin100	SLG4	78.225	0.116	Chr4	20198727	20372213	173487
SLG4_bin101	SLG4	78.614	0.389	Chr4	20372214	20446985	74772
SLG4_bin102	SLG4	79.002	0.388	Chr4	20446986	20538592	91607
SLG4_bin103	SLG4	79.131	0.129	Chr4	20538593	20582917	44325
SLG5_bin1	SLG5	0		Chr5	1	864420	864420
SLG5_bin2	SLG5	2.415	2.415	Chr5	864421	1429436	565016
SLG5_bin3	SLG5	4.971	2.556	Chr5	1429437	1470815	41379
SLG5_bin4	SLG5	7.245	2.274	Chr5	1470816	1487511	16696
SLG5_bin5	SLG5	7.502	0.257	Chr5	1487512	1532141	44630
SLG5_bin6	SLG5	7.886	0.384	Chr5	1532142	1549060	16919
SLG5_bin7	SLG5	8.003	0.117	Chr5	1549061	1696055	146995
SLG5_bin8	SLG5	8.389	0.386	Chr5	1696056	2035648	339593
SLG5_bin9	SLG5	10.247	1.858	Chr5	2035649	2157045	121397
SLG5_bin10	SLG5	10.894	0.647	Chr5	2157046	2492550	335505
SLG5_bin11	SLG5	12.342	1.448	Chr5	2492551	2574303	81753
SLG5_bin12	SLG5	13.254	0.912	Chr5	2574304	2631090	56787
SLG5_bin13	SLG5	13.511	0.257	Chr5	2631091	2648439	17349
SLG5_bin14	SLG5	14.29	0.779	Chr5	2648440	2663816	15377
SLG5_bin15	SLG5	14.547	0.257	Chr5	2663817	2762063	98247
SLG5_bin16	SLG5	15.064	0.517	Chr5	2762064	2814460	52397
SLG5_bin17	SLG5	15.192	0.128	Chr5	2814461	2870119	55659
SLG5_bin18	SLG5	15.344	0.152	Chr5	2870120	2918887	48768
SLG5_bin19	SLG5	15.46	0.116	Chr5	2918888	2935280	16393
SLG5_bin20	SLG5	15.693	0.233	Chr5	2935281	2988855	53575
SLG5_bin21	SLG5	16.34	0.647	Chr5	2988856	3086769	97914
SLG5_bin22	SLG5	16.988	0.648	Chr5	3086770	3144348	57579
SLG5_bin23	SLG5	17.468	0.48	Chr5	3144349	3162961	18613
SLG5_bin24	SLG5	17.7	0.232	Chr5	3162962	3297652	134691
SLG5_bin25	SLG5	18.878	1.178	Chr5	3297653	3324408	26756
SLG5_bin26	SLG5	19.135	0.257	Chr5	3324409	3360026	35618
SLG5_bin27	SLG5	19.393	0.258	Chr5	3360027	3388558	28532
SLG5_bin28	SLG5	19.65	0.257	Chr5	3388559	3443517	54959
SLG5_bin29	SLG5	19.778	0.128	Chr5	3443518	3532236	88719
SLG5_bin30	SLG5	20.689	0.911	Chr5	3532237	3560001	27765
SLG5_bin31	SLG5	20.806	0.117	Chr5	3560002	3718743	158742
SLG5_bin32	SLG5	21.453	0.647	Chr5	3718744	3744075	25332
SLG5_bin33	SLG5	23.174	1.721	Chr5	3744076	3784185	40110
SLG5_bin34	SLG5	23.431	0.257	Chr5	3784186	3845926	61741
SLG5_bin35	SLG5	23.559	0.128	Chr5	3845927	3872350	26424
SLG5_bin36	SLG5	23.908	0.349	Chr5	3872351	3975441	103091
SLG5_bin37	SLG5	24.952	1.044	Chr5	3975442	4393922	418481
SLG5_bin38	SLG5	25.339	0.387	Chr5	4393923	4475394	81472
SLG5_bin39	SLG5	27.754	2.415	Chr5	4475395	4494218	18824
SLG5_bin40	SLG5	28.27	0.516	Chr5	4494219	6093467	1599249
SLG5_bin41	SLG5	28.528	0.258	Chr5	6093468	6238075	144608
SLG5_bin42	SLG5	28.644	0.116	Chr5	6238076	6456887	218812
SLG5_bin43	SLG5	28.772	0.128	Chr5	6456888	6535071	78184
SLG5_bin44	SLG5	28.888	0.116	Chr5	6535072	7388873	853802
SLG5_bin45	SLG5	29.005	0.117	Chr5	7388874	7842908	454035
SLG5_bin46	SLG5	29.262	0.257	Chr5	7842909	7950621	107713
SLG5_bin47	SLG5	29.39	0.128	Chr5	7950622	8293660	343039
SLG5_bin48	SLG5	29.506	0.116	Chr5	8293661	8663496	369836
SLG5_bin49	SLG5	29.763	0.257	Chr5	8663497	8736192	72696
SLG5_bin50	SLG5	30.02	0.257	Chr5	8736193	8834588	98396
SLG5_bin51	SLG5	30.668	0.648	Chr5	8834589	8999834	165246
SLG5_bin52	SLG5	31.981	1.313	Chr5	8999835	9026815	26981
SLG5_bin53	SLG5	32.497	0.516	Chr5	9026816	9155376	128561
SLG5_bin54	SLG5	32.754	0.257	Chr5	9155377	9201270	45894
SLG5_bin55	SLG5	33.012	0.258	Chr5	9201271	9223221	21951
SLG5_bin56	SLG5	33.477	0.465	Chr5	9223222	9337927	114706
SLG5_bin57	SLG5	33.993	0.516	Chr5	9337928	9586042	248115
SLG5_bin58	SLG5	35.577	1.584	Chr5	9586043	9612811	26769
SLG5_bin59	SLG5	35.845	0.268	Chr5	9612812	9657183	44372
SLG5_bin60	SLG5	36.102	0.257	Chr5	9657184	9690808	33625
SLG5_bin61	SLG5	36.218	0.116	Chr5	9690809	9835104	144296
SLG5_bin62	SLG5	36.335	0.117	Chr5	9835105	9868221	33117
SLG5_bin63	SLG5	36.567	0.232	Chr5	9868222	9946896	78675
SLG5_bin64	SLG5	37.084	0.517	Chr5	9946897	10057027	110131
SLG5_bin65	SLG5	37.2	0.116	Chr5	10057028	10098679	41652
SLG5_bin66	SLG5	37.457	0.257	Chr5	10098680	10123559	24880
SLG5_bin67	SLG5	37.585	0.128	Chr5	10123560	10147325	23766
SLG5_bin68	SLG5	37.714	0.129	Chr5	10147326	10194654	47329
SLG5_bin69	SLG5	37.865	0.151	Chr5	10194655	10218510	23856
SLG5_bin70	SLG5	38.505	0.64	Chr5	10218511	10293632	75122
SLG5_bin71	SLG5	38.762	0.257	Chr5	10293633	10415206	121574
SLG5_bin72	SLG5	39.149	0.387	Chr5	10415207	10458850	43644
SLG5_bin73	SLG5	39.277	0.128	Chr5	10458851	11069354	610504
SLG5_bin74	SLG5	42.551	3.274	Chr5	11069355	11123007	53653
SLG5_bin75	SLG5	43.068	0.517	Chr5	11123008	11150076	27069
SLG5_bin76	SLG5	44.113	1.045	Chr5	11150077	11168498	18422
SLG5_bin77	SLG5	44.38	0.267	Chr5	11168499	11195079	26581
SLG5_bin78	SLG5	44.532	0.152	Chr5	11195080	11402418	207339
SLG5_bin79	SLG5	45.576	1.044	Chr5	11402419	11420183	17765
SLG5_bin80	SLG5	45.963	0.387	Chr5	11420184	11523396	103213
SLG5_bin81	SLG5	46.091	0.128	Chr5	11523397	11559863	36467
SLG5_bin82	SLG5	46.418	0.327	Chr5	11559864	11764655	204792
SLG5_bin83	SLG5	46.805	0.387	Chr5	11764656	11798886	34231
SLG5_bin84	SLG5	47.849	1.044	Chr5	11798887	11988372	189486
SLG5_bin85	SLG5	48.761	0.912	Chr5	11988373	12006515	18143
SLG5_bin86	SLG5	49.672	0.911	Chr5	12006516	12547387	540872
SLG5_bin87	SLG5	52.37	2.698	Chr5	12547388	12571679	24292
SLG5_bin88	SLG5	53.15	0.78	Chr5	12571680	12630286	58607
SLG5_bin89	SLG5	53.278	0.128	Chr5	12630287	12729408	99122
SLG5_bin90	SLG5	53.535	0.257	Chr5	12729409	12751382	21974
SLG5_bin91	SLG5	53.663	0.128	Chr5	12751383	12818872	67490
SLG5_bin92	SLG5	53.779	0.116	Chr5	12818873	12877874	59002
SLG5_bin93	SLG5	54.166	0.387	Chr5	12877875	12968589	90715
SLG5_bin94	SLG5	54.683	0.517	Chr5	12968590	13667214	698625
SLG5_bin95	SLG5	60.729	6.046	Chr5	13667215	13697173	29959
SLG5_bin96	SLG5	60.857	0.128	Chr5	13697174	13716511	19338
SLG5_bin97	SLG5	61.115	0.258	Chr5	13716512	13735500	18989
SLG5_bin98	SLG5	61.231	0.116	Chr5	13735501	13759175	23675
SLG5_bin99	SLG5	61.615	0.384	Chr5	13759176	13858896	99721
SLG5_bin100	SLG5	61.872	0.257	Chr5	13858897	14132168	273272
SLG5_bin101	SLG5	62.651	0.779	Chr5	14132169	14821418	689250
SLG5_bin102	SLG5	67.739	5.088	Chr5	14821419	14941788	120370
SLG5_bin103	SLG5	70.013	2.274	Chr5	14941789	15271416	329628
SLG5_bin104	SLG5	73.581	3.568	Chr5	15271417	15380682	109266
SLG5_bin105	SLG5	74.626	1.045	Chr5	15380683	15402947	22265
SLG5_bin106	SLG5	74.883	0.257	Chr5	15402948	15500929	97982
SLG5_bin107	SLG5	75.034	0.151	Chr5	15500930	15558659	57730
SLG5_bin108	SLG5	75.15	0.116	Chr5	15558660	15692774	134115
SLG5_bin109	SLG5	75.279	0.129	Chr5	15692775	15716590	23816
SLG5_bin110	SLG5	75.395	0.116	Chr5	15716591	15740281	23691
SLG5_bin111	SLG5	75.546	0.151	Chr5	15740282	16230587	490306
SLG5_bin112	SLG5	79.262	3.716	Chr5	16230588	16252728	22141
SLG5_bin113	SLG5	80.041	0.779	Chr5	16252729	16311938	59210
SLG5_bin114	SLG5	80.193	0.152	Chr5	16311939	16342353	30415
SLG5_bin115	SLG5	80.321	0.128	Chr5	16342354	16371029	28676
SLG5_bin116	SLG5	80.449	0.128	Chr5	16371030	16433114	62085
SLG5_bin118	SLG5	80.966	0.517	Chr5	16433115	16584689	151575
SLG6_bin1	SLG6	0		Chr6	1	2638533	2638533
SLG6_bin2	SLG6	2.705	2.705	Chr6	2638534	2658608	20075
SLG6_bin3	SLG6	2.833	0.128	Chr6	2658609	2688502	29894
SLG6_bin4	SLG6	3.352	0.519	Chr6	2688503	2709879	21377
SLG6_bin5	SLG6	3.759	0.407	Chr6	2709880	2822520	112641
SLG6_bin6	SLG6	4.167	0.408	Chr6	2822521	2928561	106041
SLG6_bin7	SLG6	4.425	0.258	Chr6	2928562	3201370	272809
SLG6_bin8	SLG6	5.206	0.781	Chr6	3201371	3558784	357414
SLG6_bin9	SLG6	6.931	1.725	Chr6	3558785	4459650	900866
SLG6_bin10	SLG6	11.259	4.328	Chr6	4459651	4739849	280199
SLG6_bin11	SLG6	12.575	1.316	Chr6	4739850	4921102	181253
SLG6_bin12	SLG6	15.28	2.705	Chr6	4921103	4947687	26585
SLG6_bin13	SLG6	15.93	0.65	Chr6	4947688	4965854	18167
SLG6_bin14	SLG6	16.711	0.781	Chr6	4965855	5015602	49748
SLG6_bin15	SLG6	17.119	0.408	Chr6	5015603	5076239	60637
SLG6_bin16	SLG6	17.377	0.258	Chr6	5076240	5093553	17314
SLG6_bin17	SLG6	18.017	0.64	Chr6	5093554	5923365	829812
SLG6_bin18	SLG6	21.3	3.283	Chr6	5923366	6351192	427827
SLG6_bin19	SLG6	23.581	2.281	Chr6	6351193	6370833	19641
SLG6_bin20	SLG6	23.709	0.128	Chr6	6370834	6453673	82840
SLG6_bin21	SLG6	24.49	0.781	Chr6	6453674	6471314	17641
SLG6_bin22	SLG6	25.14	0.65	Chr6	6471315	6489999	18685
SLG6_bin23	SLG6	25.789	0.649	Chr6	6490000	6574113	84114
SLG6_bin24	SLG6	26.177	0.388	Chr6	6574114	6660992	86879
SLG6_bin25	SLG6	26.293	0.116	Chr6	6660993	6702712	41720
SLG6_bin26	SLG6	26.526	0.233	Chr6	6702713	6952413	249701
SLG6_bin27	SLG6	27.307	0.781	Chr6	6952414	7050592	98179
SLG6_bin28	SLG6	27.695	0.388	Chr6	7050593	7076157	25565
SLG6_bin29	SLG6	27.952	0.257	Chr6	7076158	7106593	30436
SLG6_bin30	SLG6	28.081	0.129	Chr6	7106594	7161917	55324
SLG6_bin31	SLG6	28.209	0.128	Chr6	7161918	7214106	52189
SLG6_bin32	SLG6	28.338	0.129	Chr6	7214107	7259926	45820
SLG6_bin33	SLG6	28.856	0.518	Chr6	7259927	7313234	53308
SLG6_bin34	SLG6	28.972	0.116	Chr6	7313235	7406548	93314
SLG6_bin35	SLG6	29.23	0.258	Chr6	7406549	7486834	80286
SLG6_bin36	SLG6	29.488	0.258	Chr6	7486835	7602350	115516
SLG6_bin37	SLG6	29.745	0.257	Chr6	7602351	7618800	16450
SLG6_bin38	SLG6	29.897	0.152	Chr6	7618801	7758294	139494
SLG6_bin39	SLG6	30.415	0.518	Chr6	7758295	8166875	408581
SLG6_bin40	SLG6	31.867	1.452	Chr6	8166876	8229985	63110
SLG6_bin41	SLG6	32.125	0.258	Chr6	8229986	8304152	74167
SLG6_bin42	SLG6	32.241	0.116	Chr6	8304153	8366435	62283
SLG6_bin43	SLG6	32.393	0.152	Chr6	8366436	8414566	48131
SLG6_bin44	SLG6	32.8	0.407	Chr6	8414567	8692234	277668
SLG6_bin45	SLG6	33.281	0.481	Chr6	8692235	8841138	148904
SLG6_bin46	SLG6	33.397	0.116	Chr6	8841139	8898304	57166
SLG6_bin47	SLG6	33.514	0.117	Chr6	8898305	9041049	142745
SLG6_bin48	SLG6	33.642	0.128	Chr6	9041050	9081474	40425
SLG6_bin49	SLG6	33.771	0.129	Chr6	9081475	9439550	358076
SLG6_bin50	SLG6	34.289	0.518	Chr6	9439551	10057184	617634
SLG6_bin51	SLG6	34.547	0.258	Chr6	10057185	11584948	1527764
SLG6_bin52	SLG6	34.804	0.257	Chr6	11584949	11686001	101053
SLG6_bin53	SLG6	34.933	0.129	Chr6	11686002	11920027	234026
SLG6_bin54	SLG6	35.061	0.128	Chr6	11920028	12059176	139149
SLG6_bin55	SLG6	35.319	0.258	Chr6	12059177	12330603	271427
SLG6_bin56	SLG6	35.837	0.518	Chr6	12330604	12634869	304266
SLG6_bin57	SLG6	37.019	1.182	Chr6	12634870	12650713	15844
SLG6_bin58	SLG6	37.276	0.257	Chr6	12650714	12666569	15856
SLG6_bin59	SLG6	37.794	0.518	Chr6	12666570	12721559	54990
SLG6_bin60	SLG6	38.052	0.258	Chr6	12721560	12783380	61821
SLG6_bin61	SLG6	38.285	0.233	Chr6	12783381	12805706	22326
SLG6_bin62	SLG6	38.517	0.232	Chr6	12805707	12897132	91426
SLG6_bin63	SLG6	38.905	0.388	Chr6	12897133	13046747	149615
SLG6_bin64	SLG6	39.293	0.388	Chr6	13046748	13345192	298445
SLG6_bin65	SLG6	40.88	1.587	Chr6	13345193	13646947	301755
SLG6_bin66	SLG6	43.443	2.563	Chr6	13646948	13905563	258616
SLG6_bin67	SLG6	44.357	0.914	Chr6	13905564	14110104	204541
SLG6_bin68	SLG6	45.139	0.782	Chr6	14110105	14131005	20901
SLG6_bin69	SLG6	45.29	0.151	Chr6	14131006	14149258	18253
SLG6_bin70	SLG6	45.442	0.152	Chr6	14149259	14534605	385347
SLG6_bin71	SLG6	47.167	1.725	Chr6	14534606	14554554	19949
SLG6_bin72	SLG6	47.685	0.518	Chr6	14554555	14908512	353958
SLG6_bin73	SLG6	48.466	0.781	Chr6	14908513	15196812	288300
SLG6_bin74	SLG6	49.648	1.182	Chr6	15196813	15221247	24435
SLG6_bin75	SLG6	49.905	0.257	Chr6	15221248	15259510	38263
SLG6_bin76	SLG6	50.163	0.258	Chr6	15259511	15443900	184390
SLG6_bin77	SLG6	51.077	0.914	Chr6	15443901	15972791	528891
SLG6_bin78	SLG6	54.361	3.284	Chr6	15972792	16004978	32187
SLG6_bin79	SLG6	55.948	1.587	Chr6	16004979	16025519	20541
SLG6_bin80	SLG6	56.077	0.129	Chr6	16025520	16105946	80427
SLG6_bin81	SLG6	56.205	0.128	Chr6	16105947	16189201	83255
SLG6_bin82	SLG6	56.322	0.117	Chr6	16189202	16250785	61584
SLG6_bin83	SLG6	56.579	0.257	Chr6	16250786	16285270	34485
SLG6_bin84	SLG6	56.708	0.129	Chr6	16285271	16415536	130266
SLG6_bin85	SLG6	56.837	0.129	Chr6	16415537	16577417	161881
SLG6_bin86	SLG6	56.965	0.128	Chr6	16577418	16605602	28185
SLG6_bin87	SLG6	57.081	0.116	Chr6	16605603	16721034	115432
SLG6_bin88	SLG6	57.599	0.518	Chr6	16721035	17005734	284700
SLG6_bin89	SLG6	61.177	3.578	Chr6	17005735	17038238	32504
SLG6_bin90	SLG6	61.306	0.129	Chr6	17038239	17209469	171231
SLG6_bin91	SLG6	61.538	0.232	Chr6	17209470	17296587	87118
SLG6_bin92	SLG6	61.796	0.258	Chr6	17296588	17465608	169021
SLG6_bin93	SLG6	62.577	0.781	Chr6	17465609	17675213	209605
SLG6_bin94	SLG6	64.718	2.141	Chr6	17675214	17811656	136443
SLG6_bin95	SLG6	65.765	1.047	Chr6	17811657	17858606	46950
SLG6_bin96	SLG6	66.152	0.387	Chr6	17858607	17898727	40121
SLG6_bin97	SLG6	66.934	0.782	Chr6	17898728	17955108	56381
SLG6_bin98	SLG6	67.583	0.649	Chr6	17955109	18019052	63944
SLG6_bin99	SLG6	67.841	0.258	Chr6	18019053	18044555	25503
SLG6_bin100	SLG6	67.969	0.128	Chr6	18044556	18323870	279315
SLG6_bin101	SLG6	68.488	0.519	Chr6	18323871	18446378	122508
SLG6_bin102	SLG6	68.875	0.387	Chr6	18446379	18461844	15466
SLG6_bin103	SLG6	69.263	0.388	Chr6	18461845	18488352	26508
SLG6_bin104	SLG6	69.391	0.128	Chr6	18488353	18555975	67623
SLG6_bin105	SLG6	69.543	0.152	Chr6	18555976	18599418	43443
SLG6_bin106	SLG6	69.695	0.152	Chr6	18599419	18616999	17581
SLG6_bin107	SLG6	69.811	0.116	Chr6	18617000	18640018	23019
SLG6_bin108	SLG6	69.963	0.152	Chr6	18640019	18803720	163702
SLG6_bin109	SLG6	70.221	0.258	Chr6	18803721	18827066	23346
SLG6_bin110	SLG6	71.135	0.914	Chr6	18827067	18887383	60317
SLG6_bin111	SLG6	71.263	0.128	Chr6	18887384	18966126	78743
SLG6_bin112	SLG6	71.521	0.258	Chr6	18966127	19083490	117364
SLG6_bin113	SLG6	71.637	0.116	Chr6	19083491	19119410	35920
SLG6_bin114	SLG6	71.766	0.129	Chr6	19119411	19217222	97812
SLG6_bin115	SLG6	71.917	0.151	Chr6	19217223	19324822	107600
SLG6_bin116	SLG6	72.567	0.65	Chr6	19324823	19414175	89353
SLG6_bin117	SLG6	72.695	0.128	Chr6	19414176	19464398	50223
SLG6_bin118	SLG6	72.928	0.233	Chr6	19464399	19481865	17467
SLG6_bin119	SLG6	73.16	0.232	Chr6	19481866	19516154	34289
SLG6_bin120	SLG6	73.289	0.129	Chr6	19516155	19611741	95587
SLG6_bin121	SLG6	73.418	0.129	Chr6	19611742	19752430	140689
SLG6_bin122	SLG6	74.869	1.451	Chr6	19752431	19774784	22354
SLG6_bin123	SLG6	75.387	0.518	Chr6	19774785	19817448	42664
SLG6_bin124	SLG6	75.645	0.258	Chr6	19817449	19835441	17993
SLG6_bin125	SLG6	75.878	0.233	Chr6	19835442	19855303	19862
SLG6_bin126	SLG6	76.135	0.257	Chr6	19855304	19980341	125038
SLG6_bin127	SLG6	76.393	0.258	Chr6	19980342	20726425	746084
SLG6_bin128	SLG6	79.823	3.43	Chr6	20726426	21016352	289927
SLG6_bin129	SLG6	86.051	6.228	Chr6	21016353	21038839	22487
SLG6_bin130	SLG6	86.18	0.129	Chr6	21038840	21089327	50488
SLG6_bin131	SLG6	86.296	0.116	Chr6	21089328	21164710	75383
SLG6_bin132	SLG6	86.424	0.128	Chr6	21164711	21212028	47318
SLG6_bin133	SLG6	86.541	0.117	Chr6	21212029	21296550	84522
SLG6_bin134	SLG6	86.692	0.151	Chr6	21296551	21368960	72410
SLG6_bin135	SLG6	86.821	0.129	Chr6	21368961	21417654	48694
SLG6_bin136	SLG6	86.973	0.152	Chr6	21417655	21538561	120907
SLG6_bin137	SLG6	87.231	0.258	Chr6	21538562	21964352	425791
SLG6_bin138	SLG6	88.547	1.316	Chr6	21964353	22000921	36569
SLG6_bin139	SLG6	88.675	0.128	Chr6	22000922	22203937	203016
SLG6_bin140	SLG6	88.804	0.129	Chr6	22203938	22392938	189001
SLG6_bin141	SLG6	88.92	0.116	Chr6	22392939	25967286	3574348
SLG7_bin1	SLG7	0		Chr7	1	730184	730184
SLG7_bin2	SLG7	0.131	0.131	Chr7	730185	862463	132279
SLG7_bin3	SLG7	0.262	0.131	Chr7	862464	995425	132962
SLG7_bin4	SLG7	0.379	0.117	Chr7	995426	2339539	1344114
SLG7_bin5	SLG7	0.495	0.116	Chr7	2339540	3099447	759908
SLG7_bin6	SLG7	0.611	0.116	Chr7	3099448	3198660	99213
SLG7_bin7	SLG7	0.983	0.372	Chr7	3198661	3267750	69090
SLG7_bin8	SLG7	1.1	0.117	Chr7	3267751	3659041	391291
SLG7_bin9	SLG7	1.231	0.131	Chr7	3659042	3781726	122685
SLG7_bin10	SLG7	1.385	0.154	Chr7	3781727	3937217	155491
SLG7_bin11	SLG7	1.516	0.131	Chr7	3937218	3959357	22140
SLG7_bin12	SLG7	1.648	0.132	Chr7	3959358	4652901	693544
SLG7_bin13	SLG7	1.764	0.116	Chr7	4652902	4742408	89507
SLG7_bin14	SLG7	1.895	0.131	Chr7	4742409	4931994	189586
SLG7_bin15	SLG7	2.026	0.131	Chr7	4931995	5005777	73783
SLG7_bin16	SLG7	2.143	0.117	Chr7	5005778	5066121	60344
SLG7_bin17	SLG7	2.259	0.116	Chr7	5066122	5085749	19628
SLG7_bin18	SLG7	2.902	0.643	Chr7	5085750	5276998	191249
SLG7_bin19	SLG7	4.109	1.207	Chr7	5276999	5331393	54395
SLG7_bin20	SLG7	5.315	1.206	Chr7	5331394	6405782	1074389
SLG7_bin21	SLG7	9.743	4.428	Chr7	6405783	6886259	480477
SLG7_bin22	SLG7	11.226	1.483	Chr7	6886260	7285155	398896
SLG7_bin23	SLG7	14.733	3.507	Chr7	7285156	7345610	60455
SLG7_bin24	SLG7	15.531	0.798	Chr7	7345611	7419078	73468
SLG7_bin25	SLG7	17.718	2.187	Chr7	7419079	7459991	40913
SLG7_bin26	SLG7	17.834	0.116	Chr7	7459992	7476080	16089
SLG7_bin27	SLG7	18.097	0.263	Chr7	7476081	7560317	84237
SLG7_bin28	SLG7	18.469	0.372	Chr7	7560318	7616720	56403
SLG7_bin29	SLG7	18.586	0.117	Chr7	7616721	7634801	18081
SLG7_bin30	SLG7	18.702	0.116	Chr7	7634802	7660911	26110
SLG7_bin31	SLG7	19.423	0.721	Chr7	7660912	7684147	23236
SLG7_bin32	SLG7	19.54	0.117	Chr7	7684148	8331771	647624
SLG7_bin33	SLG7	22.159	2.619	Chr7	8331772	8717534	385763
SLG7_bin34	SLG7	22.957	0.798	Chr7	8717535	9227621	510087
SLG7_bin35	SLG7	27.699	4.742	Chr7	9227622	9755930	528309
SLG7_bin36	SLG7	30.03	2.331	Chr7	9755931	9779159	23229
SLG7_bin37	SLG7	30.425	0.395	Chr7	9779160	9825130	45971
SLG7_bin38	SLG7	30.58	0.155	Chr7	9825131	9918589	93459
SLG7_bin39	SLG7	30.711	0.131	Chr7	9918590	10008104	89515
SLG7_bin40	SLG7	30.842	0.131	Chr7	10008105	10200696	192592
SLG7_bin41	SLG7	31.214	0.372	Chr7	10200697	10525182	324486
SLG7_bin42	SLG7	31.478	0.264	Chr7	10525183	10765540	240358
SLG7_bin43	SLG7	33.24	1.762	Chr7	10765541	10781684	16144
SLG7_bin44	SLG7	35.143	1.903	Chr7	10781685	10813327	31643
SLG7_bin45	SLG7	36.213	1.07	Chr7	10813328	10830082	16755
SLG7_bin46	SLG7	36.476	0.263	Chr7	10830083	10846450	16368
SLG7_bin47	SLG7	36.872	0.396	Chr7	10846451	11059522	213072
SLG7_bin48	SLG7	37.026	0.154	Chr7	11059523	11091702	32180
SLG7_bin49	SLG7	37.157	0.131	Chr7	11091703	11137871	46169
SLG7_bin50	SLG7	37.288	0.131	Chr7	11137872	11297319	159448
SLG7_bin51	SLG7	37.42	0.132	Chr7	11297320	11318321	21002
SLG7_bin52	SLG7	37.816	0.396	Chr7	11318322	11349356	31035
SLG7_bin53	SLG7	38.188	0.372	Chr7	11349357	11370674	21318
SLG7_bin54	SLG7	38.42	0.232	Chr7	11370675	11508941	138267
SLG7_bin55	SLG7	38.816	0.396	Chr7	11508942	11566573	57632
SLG7_bin56	SLG7	40.719	1.903	Chr7	11566574	11632122	65549
SLG7_bin57	SLG7	40.982	0.263	Chr7	11632123	11775868	143746
SLG7_bin58	SLG7	41.245	0.263	Chr7	11775869	11838962	63094
SLG7_bin59	SLG7	41.509	0.264	Chr7	11838963	11914765	75803
SLG7_bin60	SLG7	42.715	1.206	Chr7	11914766	12182866	268101
SLG7_bin61	SLG7	42.978	0.263	Chr7	12182867	12341746	158880
SLG7_bin62	SLG7	44.048	1.07	Chr7	12341747	12357665	15919
SLG7_bin63	SLG7	44.444	0.396	Chr7	12357666	12401310	43645
SLG7_bin64	SLG7	44.707	0.263	Chr7	12401311	12988094	586784
SLG7_bin65	SLG7	50.582	5.875	Chr7	12988095	13019428	31334
SLG7_bin66	SLG7	51.111	0.529	Chr7	13019429	13042149	22721
SLG7_bin67	SLG7	51.909	0.798	Chr7	13042150	13072134	29985
SLG7_bin68	SLG7	52.203	0.294	Chr7	13072135	13097104	24970
SLG7_bin69	SLG7	52.808	0.605	Chr7	13097105	13115320	18216
SLG7_bin70	SLG7	53.18	0.372	Chr7	13115321	13143183	27863
SLG7_bin71	SLG7	54.785	1.605	Chr7	13143184	13238092	94909
SLG7_bin72	SLG7	54.901	0.116	Chr7	13238093	13473558	235466
SLG7_bin73	SLG7	56.663	1.762	Chr7	13473559	13489577	16019
SLG7_bin74	SLG7	56.795	0.132	Chr7	13489578	13514560	24983
SLG7_bin75	SLG7	57.167	0.372	Chr7	13514561	13753654	239094
SLG7_bin76	SLG7	58.236	1.069	Chr7	13753655	13788946	35292
SLG7_bin77	SLG7	58.569	0.333	Chr7	13788947	13850757	61811
SLG7_bin78	SLG7	58.863	0.294	Chr7	13850758	13867634	16877
SLG7_bin79	SLG7	59.39	0.527	Chr7	13867635	13888482	20848
SLG7_bin80	SLG7	59.506	0.116	Chr7	13888483	14024551	136069
SLG7_bin81	SLG7	60.149	0.643	Chr7	14024552	14051185	26634
SLG7_bin82	SLG7	61.804	1.655	Chr7	14051186	14346901	295716
SLG7_bin83	SLG7	62.602	0.798	Chr7	14346902	14364823	17922
SLG7_bin84	SLG7	67.186	4.584	Chr7	14364824	15716266	1351443
SLG7_bin85	SLG7	69.089	1.903	Chr7	15716267	15847302	131036
SLG7_bin86	SLG7	71.276	2.187	Chr7	15847303	15866628	19326
SLG7_bin87	SLG7	71.54	0.264	Chr7	15866629	15990054	123426
SLG7_bin88	SLG7	72.203	0.663	Chr7	15990055	16018387	28333
SLG7_bin89	SLG7	72.319	0.116	Chr7	16018388	16084601	66214
SLG7_bin90	SLG7	72.582	0.263	Chr7	16084602	16133291	48690
SLG7_bin91	SLG7	72.699	0.117	Chr7	16133292	16181801	48510
SLG7_bin92	SLG7	72.83	0.131	Chr7	16181802	16549955	368154
SLG7_bin93	SLG7	72.961	0.131	Chr7	16549956	16756707	206752
SLG8_bin1	SLG8	0		Chr8	1	651156	651156
SLG8_bin2	SLG8	0.151	0.151	Chr8	651157	861299	210143
SLG8_bin3	SLG8	1.055	0.904	Chr8	861300	882450	21151
SLG8_bin4	SLG8	1.568	0.513	Chr8	882451	916895	34445
SLG8_bin5	SLG8	1.823	0.255	Chr8	916896	932850	15955
SLG8_bin6	SLG8	1.94	0.117	Chr8	932851	1030918	98068
SLG8_bin7	SLG8	2.056	0.116	Chr8	1030919	1098440	67522
SLG8_bin8	SLG8	2.311	0.255	Chr8	1098441	1166436	67996
SLG8_bin9	SLG8	2.438	0.127	Chr8	1166437	1208793	42357
SLG8_bin10	SLG8	2.589	0.151	Chr8	1208794	1238366	29573
SLG8_bin11	SLG8	2.705	0.116	Chr8	1238367	1271364	32998
SLG8_bin12	SLG8	2.832	0.127	Chr8	1271365	1428996	157632
SLG8_bin13	SLG8	3.475	0.643	Chr8	1428997	1462679	33683
SLG8_bin14	SLG8	3.73	0.255	Chr8	1462680	1569963	107284
SLG8_bin15	SLG8	4.503	0.773	Chr8	1569964	1603411	33448
SLG8_bin16	SLG8	4.63	0.127	Chr8	1603412	1650710	47299
SLG8_bin17	SLG8	4.747	0.117	Chr8	1650711	1685468	34758
SLG8_bin18	SLG8	4.874	0.127	Chr8	1685469	1745162	59694
SLG8_bin19	SLG8	5.001	0.127	Chr8	1745163	1813267	68105
SLG8_bin20	SLG8	5.514	0.513	Chr8	1813268	1889165	75898
SLG8_bin21	SLG8	5.641	0.127	Chr8	1889166	1907212	18047
SLG8_bin22	SLG8	5.758	0.117	Chr8	1907213	1937265	30053
SLG8_bin23	SLG8	6.013	0.255	Chr8	1937266	1959674	22409
SLG8_bin24	SLG8	6.129	0.116	Chr8	1959675	2133660	173986
SLG8_bin25	SLG8	6.642	0.513	Chr8	2133661	2160824	27164
SLG8_bin26	SLG8	6.792	0.15	Chr8	2160825	2178258	17434
SLG8_bin27	SLG8	7.059	0.267	Chr8	2178259	2227040	48782
SLG8_bin28	SLG8	7.443	0.384	Chr8	2227041	2514255	287215
SLG8_bin29	SLG8	9.286	1.843	Chr8	2514256	2561028	46773
SLG8_bin30	SLG8	10.19	0.904	Chr8	2561029	2741610	180582
SLG8_bin31	SLG8	10.703	0.513	Chr8	2741611	2769728	28118
SLG8_bin32	SLG8	11.476	0.773	Chr8	2769729	2785588	15860
SLG8_bin33	SLG8	11.989	0.513	Chr8	2785589	2807553	21965
SLG8_bin34	SLG8	12.244	0.255	Chr8	2807554	2836980	29427
SLG8_bin35	SLG8	12.511	0.267	Chr8	2836981	2867041	30061
SLG8_bin36	SLG8	12.661	0.15	Chr8	2867042	2914654	47613
SLG8_bin37	SLG8	12.789	0.128	Chr8	2914655	2970277	55623
SLG8_bin38	SLG8	13.958	1.169	Chr8	2970278	3017844	47567
SLG8_bin39	SLG8	14.341	0.383	Chr8	3017845	3068088	50244
SLG8_bin40	SLG8	15.167	0.826	Chr8	3068089	3427466	359378
SLG8_bin41	SLG8	17.01	1.843	Chr8	3427467	3580961	153495
SLG8_bin42	SLG8	18.312	1.302	Chr8	3580962	3756870	175909
SLG8_bin43	SLG8	21.273	2.961	Chr8	3756871	3894493	137623
SLG8_bin44	SLG8	21.915	0.642	Chr8	3894494	3956488	61995
SLG8_bin45	SLG8	22.428	0.513	Chr8	3956489	4049177	92689
SLG8_bin46	SLG8	23.071	0.643	Chr8	4049178	4083290	34113
SLG8_bin47	SLG8	24.373	1.302	Chr8	4083291	4318225	234935
SLG8_bin48	SLG8	25.146	0.773	Chr8	4318226	4386469	68244
SLG8_bin49	SLG8	26.583	1.437	Chr8	4386470	4588810	202341
SLG8_bin50	SLG8	27.752	1.169	Chr8	4588811	4612892	24082
SLG8_bin51	SLG8	27.879	0.127	Chr8	4612893	4797530	184638
SLG8_bin52	SLG8	28.916	1.037	Chr8	4797531	4853950	56420
SLG8_bin53	SLG8	29.043	0.127	Chr8	4853951	4978992	125042
SLG8_bin54	SLG8	29.686	0.643	Chr8	4978993	5061641	82649
SLG8_bin55	SLG8	30.328	0.642	Chr8	5061642	5180456	118815
SLG8_bin56	SLG8	31.102	0.774	Chr8	5180457	5235899	55443
SLG8_bin57	SLG8	31.485	0.383	Chr8	5235900	5417678	181779
SLG8_bin58	SLG8	31.998	0.513	Chr8	5417679	5467138	49460
SLG8_bin59	SLG8	32.125	0.127	Chr8	5467139	5570982	103844
SLG8_bin60	SLG8	32.252	0.127	Chr8	5570983	5814910	243928
SLG8_bin61	SLG8	32.38	0.128	Chr8	5814911	5998227	183317
SLG8_bin62	SLG8	32.635	0.255	Chr8	5998228	6097905	99678
SLG8_bin63	SLG8	33.671	1.036	Chr8	6097906	6203663	105758
SLG8_bin64	SLG8	33.926	0.255	Chr8	6203664	6237874	34211
SLG8_bin65	SLG8	34.054	0.128	Chr8	6237875	6265871	27997
SLG8_bin66	SLG8	34.181	0.127	Chr8	6265872	6385365	119494
SLG8_bin67	SLG8	34.308	0.127	Chr8	6385366	6961563	576198
SLG8_bin68	SLG8	34.308	0	Chr8	6961564	6989359	27796
SLG8_bin69	SLG8	34.424	0.116	Chr8	6989360	7582798	593439
SLG8_bin70	SLG8	34.575	0.151	Chr8	7582799	7717482	134684
SLG8_bin71	SLG8	34.702	0.127	Chr8	7717483	8035743	318261
SLG8_bin72	SLG8	34.852	0.15	Chr8	8035744	8911398	875655
SLG8_bin73	SLG8	35.085	0.233	Chr8	8911399	9125256	213858
SLG8_bin74	SLG8	35.201	0.116	Chr8	9125257	9155580	30324
SLG8_bin75	SLG8	35.201	0	Chr8	9155581	9804589	649009
SLG8_bin76	SLG8	35.201	0	Chr8	9804590	10616936	812347
SLG8_bin77	SLG8	35.201	0	Chr8	10616937	11689338	1072402
SLG8_bin78	SLG8	35.434	0.233	Chr8	11689339	11782129	92791
SLG8_bin79	SLG8	35.561	0.127	Chr8	11782130	11902494	120365
SLG8_bin80	SLG8	35.945	0.384	Chr8	11902495	11966017	63523
SLG8_bin81	SLG8	36.061	0.116	Chr8	11966018	12012788	46771
SLG8_bin82	SLG8	36.294	0.233	Chr8	12012789	12028640	15852
SLG8_bin83	SLG8	36.936	0.642	Chr8	12028641	12122143	93503
SLG8_bin84	SLG8	37.191	0.255	Chr8	12122144	12298839	176696
SLG8_bin85	SLG8	38.096	0.905	Chr8	12298840	13112307	813468
SLG8_bin86	SLG8	40.631	2.535	Chr8	13112308	13362778	250471
SLG8_bin87	SLG8	43.735	3.104	Chr8	13362779	13816844	454066
SLG8_bin88	SLG8	45.578	1.843	Chr8	13816845	13894636	77792
SLG8_bin89	SLG8	47.285	1.707	Chr8	13894637	13934884	40248
SLG8_bin90	SLG8	47.412	0.127	Chr8	13934885	14053629	118745
SLG8_bin91	SLG8	47.796	0.384	Chr8	14053630	14391029	337400
SLG8_bin92	SLG8	48.179	0.383	Chr8	14391030	14528709	137680
SLG8_bin93	SLG8	49.084	0.905	Chr8	14528710	14547563	18854
SLG8_bin94	SLG8	49.35	0.266	Chr8	14547564	14575513	27950
SLG8_bin95	SLG8	49.617	0.267	Chr8	14575514	14657737	82224
SLG8_bin96	SLG8	49.744	0.127	Chr8	14657738	15445837	788100
SLG8_bin97	SLG8	53.577	3.833	Chr8	15445838	15857525	411688
SLG8_bin98	SLG8	57.707	4.13	Chr8	15857526	16007212	149687
SLG8_bin99	SLG8	58.22	0.513	Chr8	16007213	16237175	229963
SLG8_bin100	SLG8	59.657	1.437	Chr8	16237176	16654809	417634
SLG8_bin101	SLG8	61.637	1.98	Chr8	16654810	16689122	34313
SLG8_bin102	SLG8	61.892	0.255	Chr8	16689123	16808117	118995
SLG8_bin103	SLG8	62.008	0.116	Chr8	16808118	16872694	64577
SLG8_bin104	SLG8	62.124	0.116	Chr8	16872695	16907070	34376
SLG8_bin105	SLG8	62.565	0.441	Chr8	16907071	17272489	365419
SLG8_bin106	SLG8	63.602	1.037	Chr8	17272490	17482822	210333
SLG8_bin107	SLG8	65.582	1.98	Chr8	17482823	17498384	15562
SLG8_bin108	SLG8	65.732	0.15	Chr8	17498385	17516126	17742
SLG8_bin109	SLG8	65.848	0.116	Chr8	17516127	17696768	180642
SLG8_bin110	SLG8	66.491	0.643	Chr8	17696769	18507613	810845
SLG8_bin111	SLG8	68.471	1.98	Chr8	18507614	18850916	343303
SLG8_bin112	SLG8	71.719	3.248	Chr8	18850917	18867838	16922
SLG8_bin113	SLG8	72.232	0.513	Chr8	18867839	18930846	63008
SLG8_bin114	SLG8	72.382	0.15	Chr8	18930847	21380386	2449540
SLG8_bin115	SLG8	80.391	8.009	Chr8	21380387	21448873	68487
SLG8_bin116	SLG8	81.694	1.303	Chr8	21448874	21471160	22287
SLG8_bin117	SLG8	82.467	0.773	Chr8	21471161	21490806	19646
SLG8_bin118	SLG8	83.371	0.904	Chr8	21490807	21527042	36236
SLG8_bin119	SLG8	83.499	0.128	Chr8	21527043	21597376	70334
SLG8_bin120	SLG8	83.882	0.383	Chr8	21597377	21623017	25641
SLG8_bin121	SLG8	84.266	0.384	Chr8	21623018	21638605	15588
SLG8_bin122	SLG8	84.649	0.383	Chr8	21638606	21693690	55085
SLG8_bin123	SLG8	84.777	0.128	Chr8	21693691	21823062	129372
SLG8_bin124	SLG8	84.904	0.127	Chr8	21823063	21988106	165044
SLG8_bin125	SLG8	85.808	0.904	Chr8	21988107	22027680	39574
SLG8_bin126	SLG8	85.936	0.128	Chr8	22027681	22318357	290677
SLG8_bin127	SLG8	87.642	1.706	Chr8	22318358	22344630	26273
SLG8_bin128	SLG8	87.77	0.128	Chr8	22344631	22382839	38209
SLG8_bin129	SLG8	87.897	0.127	Chr8	22382840	22399475	16636
SLG8_bin130	SLG8	88.024	0.127	Chr8	22399476	22446899	47424
SLG8_bin131	SLG8	88.151	0.127	Chr8	22446900	22469659	22760
SLG8_bin132	SLG8	88.302	0.151	Chr8	22469660	22539924	70265
SLG8_bin133	SLG8	88.429	0.127	Chr8	22539925	22601547	61623
SLG8_bin134	SLG8	88.778	0.349	Chr8	22601548	22648567	47020
SLG8_bin135	SLG8	88.894	0.116	Chr8	22648568	22715030	66463
SLG8_bin136	SLG8	89.393	0.499	Chr8	22715031	22734293	19263
SLG8_bin137	SLG8	89.906	0.513	Chr8	22734294	22836419	102126
SLG8_bin138	SLG8	90.29	0.384	Chr8	22836420	24260605	1424186
SLG8_bin139	SLG8	105.317	15.027	Chr8	24260606	24289675	29070
SLG8_bin140	SLG8	106.353	1.036	Chr8	24289676	24308671	18996
SLG8_bin141	SLG8	106.48	0.127	Chr8	24308672	24326305	17634
SLG8_bin142	SLG8	106.713	0.233	Chr8	24326306	24342689	16384
SLG8_bin143	SLG8	106.84	0.127	Chr8	24342690	24382906	40217
SLG8_bin144	SLG8	106.967	0.127	Chr8	24382907	24417192	34286
SLG8_bin145	SLG8	107.351	0.384	Chr8	24417193	26180356	1763164
SLG9_bin1	SLG9	0		Chr9	1	88691	88691
SLG9_bin2	SLG9	0.133	0.133	Chr9	88692	112479	23788
SLG9_bin3	SLG9	0.289	0.156	Chr9	112480	279286	166807
SLG9_bin4	SLG9	0.585	0.296	Chr9	279287	2823834	2544548
SLG9_bin5	SLG9	4.918	4.333	Chr9	2823835	3281323	457489
SLG9_bin6	SLG9	7.871	2.953	Chr9	3281324	3303800	22477
SLG9_bin7	SLG9	9.8	1.929	Chr9	3303801	3327881	24081
SLG9_bin8	SLG9	10.337	0.537	Chr9	3327882	3352879	24998
SLG9_bin9	SLG9	10.47	0.133	Chr9	3352880	3512838	159959
SLG9_bin10	SLG9	11.142	0.672	Chr9	3512839	3843911	331073
SLG9_bin11	SLG9	12.504	1.362	Chr9	3843912	3899457	55546
SLG9_bin12	SLG9	13.589	1.085	Chr9	3899458	3931814	32357
SLG9_bin13	SLG9	13.99	0.401	Chr9	3931815	4119082	187268
SLG9_bin14	SLG9	14.798	0.808	Chr9	4119083	4138714	19632
SLG9_bin15	SLG9	15.47	0.672	Chr9	4138715	4157854	19140
SLG9_bin16	SLG9	15.603	0.133	Chr9	4157855	4214628	56774
SLG9_bin17	SLG9	15.72	0.117	Chr9	4214629	4237402	22774
SLG9_bin18	SLG9	15.986	0.266	Chr9	4237403	4268335	30933
SLG9_bin19	SLG9	16.387	0.401	Chr9	4268336	4810116	541781
SLG9_bin20	SLG9	18.896	2.509	Chr9	4810117	5327977	517861
SLG9_bin21	SLG9	23.388	4.492	Chr9	5327978	5346985	19008
SLG9_bin22	SLG9	23.521	0.133	Chr9	5346986	5362535	15550
SLG9_bin23	SLG9	24.057	0.536	Chr9	5362536	5886704	524169
SLG9_bin24	SLG9	27.16	3.103	Chr9	5886705	5918620	31916
SLG9_bin25	SLG9	28.523	1.363	Chr9	5918621	5984201	65581
SLG9_bin26	SLG9	29.469	0.946	Chr9	5984202	6027800	43599
SLG9_bin27	SLG9	29.87	0.401	Chr9	6027801	6056234	28434
SLG9_bin28	SLG9	30.166	0.296	Chr9	6056235	6164257	108023
SLG9_bin29	SLG9	30.567	0.401	Chr9	6164258	6292171	127914
SLG9_bin30	SLG9	31.651	1.084	Chr9	6292172	6395544	103373
SLG9_bin31	SLG9	31.807	0.156	Chr9	6395545	6455516	59972
SLG9_bin32	SLG9	31.923	0.116	Chr9	6455517	7158255	702739
SLG9_bin33	SLG9	31.923	0	Chr9	7158256	7319995	161740
SLG9_bin34	SLG9	31.923	0	Chr9	7319996	7367787	47792
SLG9_bin35	SLG9	32.04	0.117	Chr9	7367788	7917076	549289
SLG9_bin36	SLG9	32.576	0.536	Chr9	7917077	7993008	75932
SLG9_bin37	SLG9	32.977	0.401	Chr9	7993009	8009322	16314
SLG9_bin38	SLG9	33.923	0.946	Chr9	8009323	8033938	24616
SLG9_bin39	SLG9	34.079	0.156	Chr9	8033939	8161439	127501
SLG9_bin40	SLG9	34.196	0.117	Chr9	8161440	8197527	36088
SLG9_bin41	SLG9	34.597	0.401	Chr9	8197528	8426771	229244
SLG9_bin42	SLG9	35.681	1.084	Chr9	8426772	8932820	506049
SLG9_bin43	SLG9	38.485	2.804	Chr9	8932821	9041102	108282
SLG9_bin44	SLG9	39.157	0.672	Chr9	9041103	9063316	22214
SLG9_bin45	SLG9	39.29	0.133	Chr9	9063317	9098131	34815
SLG9_bin46	SLG9	39.423	0.133	Chr9	9098132	9136993	38862
SLG9_bin47	SLG9	39.69	0.267	Chr9	9136994	9279118	142125
SLG9_bin48	SLG9	40.091	0.401	Chr9	9279119	9729812	450694
SLG9_bin49	SLG9	40.763	0.672	Chr9	9729813	9829139	99327
SLG9_bin50	SLG9	40.896	0.133	Chr9	9829140	9885956	56817
SLG9_bin51	SLG9	41.029	0.133	Chr9	9885957	9993549	107593
SLG9_bin52	SLG9	41.145	0.116	Chr9	9993550	10021171	27622
SLG9_bin53	SLG9	41.681	0.536	Chr9	10021172	10535806	514635
SLG9_bin54	SLG9	41.837	0.156	Chr9	10535807	10561466	25660
SLG9_bin55	SLG9	42.104	0.267	Chr9	10561467	10870174	308708
SLG9_bin56	SLG9	42.26	0.156	Chr9	10870175	11709219	839045
SLG9_bin57	SLG9	42.377	0.117	Chr9	11709220	11990763	281544
SLG9_bin58	SLG9	42.913	0.536	Chr9	11990764	12233118	242355
SLG9_bin59	SLG9	43.285	0.372	Chr9	12233119	12531917	298799
SLG9_bin60	SLG9	43.418	0.133	Chr9	12531918	12864336	332419
SLG9_bin61	SLG9	43.954	0.536	Chr9	12864337	12930282	65946
SLG9_bin62	SLG9	44.626	0.672	Chr9	12930283	13343600	413318
SLG9_bin63	SLG9	45.298	0.672	Chr9	13343601	13612648	269048
SLG9_bin64	SLG9	46.661	1.363	Chr9	13612649	13737895	125247
SLG9_bin65	SLG9	47.197	0.536	Chr9	13737896	14279293	541398
SLG9_bin66	SLG9	50.45	3.253	Chr9	14279294	14480254	200961
SLG9_bin67	SLG9	50.852	0.402	Chr9	14480255	14548867	68613
SLG9_bin68	SLG9	51.936	1.084	Chr9	14548868	14968508	419641
SLG9_bin69	SLG9	53.58	1.644	Chr9	14968509	15079414	110906
SLG9_bin70	SLG9	54.526	0.946	Chr9	15079415	15412162	332748
SLG9_bin71	SLG9	55.198	0.672	Chr9	15412163	15509466	97304
SLG9_bin72	SLG9	56.144	0.946	Chr9	15509467	15939078	429612
SLG9_bin73	SLG9	56.953	0.809	Chr9	15939079	16009422	70344
SLG9_bin74	SLG9	58.176	1.223	Chr9	16009423	16025907	16485
SLG9_bin75	SLG9	58.848	0.672	Chr9	16025908	16082434	56527
SLG9_bin76	SLG9	59.115	0.267	Chr9	16082435	16126919	44485
SLG9_bin77	SLG9	59.231	0.116	Chr9	16126920	16174945	48026
SLG9_bin78	SLG9	59.498	0.267	Chr9	16174946	16192540	17595
SLG9_bin79	SLG9	59.654	0.156	Chr9	16192541	16719454	526914
SLG9_bin80	SLG9	63.83	4.176	Chr9	16719455	16744254	24800
SLG9_bin81	SLG9	63.987	0.157	Chr9	16744255	16773811	29557
SLG9_bin82	SLG9	64.12	0.133	Chr9	16773812	17083518	309707
SLG9_bin83	SLG9	67.222	3.102	Chr9	17083519	17223190	139672
SLG9_bin84	SLG9	68.168	0.946	Chr9	17223191	17257756	34566
SLG9_bin85	SLG9	68.301	0.133	Chr9	17257757	17398524	140768
SLG9_bin86	SLG9	68.568	0.267	Chr9	17398525	17427222	28698
SLG9_bin87	SLG9	68.835	0.267	Chr9	17427223	17446200	18978
SLG9_bin88	SLG9	68.968	0.133	Chr9	17446201	17472080	25880
SLG9_bin89	SLG9	69.1	0.132	Chr9	17472081	17621898	149818
SLG9_bin90	SLG9	69.233	0.133	Chr9	17621899	17693431	71533
SLG9_bin91	SLG9	69.489	0.256	Chr9	17693432	17808379	114948
SLG9_bin92	SLG9	69.646	0.157	Chr9	17808380	17828494	20115
SLG9_bin93	SLG9	69.779	0.133	Chr9	17828495	18164103	335609
SLG9_bin94	SLG9	71.565	1.786	Chr9	18164104	18181122	17019
SLG9_bin95	SLG9	72.101	0.536	Chr9	18181123	18197616	16494
SLG9_bin96	SLG9	72.234	0.133	Chr9	18197617	18215262	17646
SLG9_bin97	SLG9	72.723	0.489	Chr9	18215263	18281706	66444
SLG9_bin98	SLG9	73.259	0.536	Chr9	18281707	18905617	623911
SLG9_bin99	SLG9	74.067	0.808	Chr9	18905618	19219055	313438
SLG9_bin100	SLG9	75.997	1.93	Chr9	19219056	19541759	322704
SLG9_bin101	SLG9	78.07	2.073	Chr9	19541760	19562173	20414
SLG9_bin102	SLG9	78.742	0.672	Chr9	19562174	19584887	22714
SLG9_bin103	SLG9	79.551	0.809	Chr9	19584888	19625560	40673
SLG9_bin104	SLG9	80.087	0.536	Chr9	19625561	20310788	685228
SLG9_bin105	SLG9	81.731	1.644	Chr9	20310789	20904752	593964
SLG9_bin106	SLG9	86.382	4.651	Chr9	20904753	21566047	661295
SLG9_bin107	SLG9	87.191	0.809	Chr9	21566048	21924112	358065
SLG9_bin108	SLG9	88.835	1.644	Chr9	21924113	22183458	259346
SLG9_bin109	SLG9	89.372	0.537	Chr9	22183459	22223893	40435
SLG9_bin110	SLG9	89.528	0.156	Chr9	22223894	22242462	18569
SLG9_bin111	SLG9	89.824	0.296	Chr9	22242463	22466049	223587
SLG9_bin112	SLG9	90.77	0.946	Chr9	22466050	22510121	44072
SLG9_bin113	SLG9	91.036	0.266	Chr9	22510122	22544770	34649
SLG9_bin114	SLG9	91.303	0.267	Chr9	22544771	22717333	172563
SLG9_bin115	SLG9	91.436	0.133	Chr9	22717334	22847643	130310
SLG10_bin1	SLG10	0		Chr10	1	1436603	1436603
SLG10_bin2	SLG10	0.563	0.563	Chr10	1436604	2081045	644442
SLG10_bin3	SLG10	1.221	0.658	Chr10	2081046	2108006	26961
SLG10_bin4	SLG10	2.692	1.471	Chr10	2108007	2243236	135230
SLG10_bin5	SLG10	2.953	0.261	Chr10	2243237	2501167	257931
SLG10_bin6	SLG10	4.424	1.471	Chr10	2501168	2631185	130018
SLG10_bin7	SLG10	4.685	0.261	Chr10	2631186	3046102	414917
SLG10_bin8	SLG10	6.713	2.028	Chr10	3046103	3134899	88797
SLG10_bin9	SLG10	7.639	0.926	Chr10	3134900	3621112	486213
SLG10_bin10	SLG10	9.809	2.17	Chr10	3621113	3801754	180642
SLG10_bin11	SLG10	12.99	3.181	Chr10	3801755	3823333	21579
SLG10_bin12	SLG10	13.106	0.116	Chr10	3823334	3870611	47278
SLG10_bin13	SLG10	13.499	0.393	Chr10	3870612	4062179	191568
SLG10_bin14	SLG10	14.024	0.525	Chr10	4062180	4098320	36141
SLG10_bin15	SLG10	14.682	0.658	Chr10	4098321	4114519	16199
SLG10_bin16	SLG10	14.835	0.153	Chr10	4114520	4719063	604544
SLG10_bin17	SLG10	16.444	1.609	Chr10	4719064	4739807	20744
SLG10_bin18	SLG10	17.102	0.658	Chr10	4739808	4818375	78568
SLG10_bin19	SLG10	17.232	0.13	Chr10	4818376	4842924	24549
SLG10_bin20	SLG10	17.625	0.393	Chr10	4842925	4909047	66123
SLG10_bin21	SLG10	18.018	0.393	Chr10	4909048	4944966	35919
SLG10_bin22	SLG10	18.148	0.13	Chr10	4944967	4981855	36889
SLG10_bin23	SLG10	18.541	0.393	Chr10	4981856	5428725	446870
SLG10_bin24	SLG10	19.332	0.791	Chr10	5428726	5461350	32625
SLG10_bin25	SLG10	20.124	0.792	Chr10	5461351	5670677	209327
SLG10_bin26	SLG10	20.649	0.525	Chr10	5670678	5831555	160878
SLG10_bin27	SLG10	21.042	0.393	Chr10	5831556	6180824	349269
SLG10_bin28	SLG10	21.303	0.261	Chr10	6180825	6601908	421084
SLG10_bin29	SLG10	22.364	1.061	Chr10	6601909	6621553	19645
SLG10_bin30	SLG10	22.625	0.261	Chr10	6621554	6787819	166266
SLG10_bin31	SLG10	22.755	0.13	Chr10	6787820	6811946	24127
SLG10_bin32	SLG10	22.885	0.13	Chr10	6811947	6875166	63220
SLG10_bin33	SLG10	23.002	0.117	Chr10	6875167	6961338	86172
SLG10_bin34	SLG10	23.271	0.269	Chr10	6961339	7311053	349715
SLG10_bin35	SLG10	23.533	0.262	Chr10	7311054	7459888	148835
SLG10_bin36	SLG10	23.663	0.13	Chr10	7459889	7861885	401997
SLG10_bin37	SLG10	23.793	0.13	Chr10	7861886	8888673	1026788
SLG10_bin38	SLG10	23.909	0.116	Chr10	8888674	9124463	235790
SLG10_bin39	SLG10	24.025	0.116	Chr10	9124464	9748160	623697
SLG10_bin40	SLG10	24.142	0.117	Chr10	9748161	10327034	578874
SLG10_bin41	SLG10	24.8	0.658	Chr10	10327035	10476963	149929
SLG10_bin42	SLG10	25.325	0.525	Chr10	10476964	10508920	31957
SLG10_bin43	SLG10	25.455	0.13	Chr10	10508921	10980642	471722
SLG10_bin44	SLG10	25.716	0.261	Chr10	10980643	11061900	81258
SLG10_bin45	SLG10	26.109	0.393	Chr10	11061901	11175937	114037
SLG10_bin46	SLG10	26.225	0.116	Chr10	11175938	11200584	24647
SLG10_bin47	SLG10	26.634	0.409	Chr10	11200585	11567725	367141
SLG10_bin48	SLG10	27.695	1.061	Chr10	11567726	12163517	595792
SLG10_bin49	SLG10	31.173	3.478	Chr10	12163518	12285603	122086
SLG10_bin50	SLG10	33.061	1.888	Chr10	12285604	12308505	22902
SLG10_bin51	SLG10	33.322	0.261	Chr10	12308506	12324715	16210
SLG10_bin52	SLG10	33.583	0.261	Chr10	12324716	12341737	17022
SLG10_bin53	SLG10	33.844	0.261	Chr10	12341738	12600544	258807
SLG10_bin54	SLG10	35.315	1.471	Chr10	12600545	12638130	37586
SLG10_bin55	SLG10	35.548	0.233	Chr10	12638131	12864265	226135
SLG10_bin56	SLG10	36.073	0.525	Chr10	12864266	12880778	16513
SLG10_bin57	SLG10	36.731	0.658	Chr10	12880779	12972153	91375
SLG10_bin58	SLG10	36.861	0.13	Chr10	12972154	13109123	136970
SLG10_bin59	SLG10	37.122	0.261	Chr10	13109124	13161547	52424
SLG10_bin60	SLG10	37.392	0.27	Chr10	13161548	13620483	458936
SLG10_bin61	SLG10	39.703	2.311	Chr10	13620484	13708524	88041
SLG10_bin62	SLG10	39.833	0.13	Chr10	13708525	13798099	89575
SLG10_bin63	SLG10	40.491	0.658	Chr10	13798100	13832585	34486
SLG10_bin64	SLG10	40.621	0.13	Chr10	13832586	13857282	24697
SLG10_bin65	SLG10	40.752	0.131	Chr10	13857283	13899668	42386
SLG10_bin66	SLG10	41.144	0.392	Chr10	13899669	13953136	53468
SLG10_bin67	SLG10	41.669	0.525	Chr10	13953137	14032652	79516
SLG10_bin68	SLG10	41.93	0.261	Chr10	14032653	14181862	149210
SLG10_bin69	SLG10	43.127	1.197	Chr10	14181863	14215384	33522
SLG10_bin70	SLG10	43.652	0.525	Chr10	14215385	14237782	22398
SLG10_bin71	SLG10	43.769	0.117	Chr10	14237783	14255997	18215
SLG10_bin72	SLG10	43.885	0.116	Chr10	14255998	14276126	20129
SLG10_bin73	SLG10	44.038	0.153	Chr10	14276127	14399391	123265
SLG10_bin74	SLG10	44.3	0.262	Chr10	14399392	14417177	17786
SLG10_bin75	SLG10	44.692	0.392	Chr10	14417178	14485375	68198
SLG10_bin76	SLG10	44.822	0.13	Chr10	14485376	14539087	53712
SLG10_bin77	SLG10	45.092	0.27	Chr10	14539088	14559995	20908
SLG10_bin78	SLG10	45.208	0.116	Chr10	14559996	14800017	240022
SLG10_bin79	SLG10	48.096	2.888	Chr10	14800018	14859856	59839
SLG10_bin80	SLG10	48.357	0.261	Chr10	14859857	14951303	91447
SLG10_bin81	SLG10	48.488	0.131	Chr10	14951304	15091868	140565
SLG10_bin82	SLG10	48.641	0.153	Chr10	15091869	15207593	115725
SLG10_bin83	SLG10	48.771	0.13	Chr10	15207594	15260082	52489
SLG10_bin84	SLG10	49.296	0.525	Chr10	15260083	15285554	25472
SLG10_bin85	SLG10	49.557	0.261	Chr10	15285555	15400761	115207
SLG10_bin86	SLG10	50.215	0.658	Chr10	15400762	15518423	117662
SLG10_bin87	SLG10	50.345	0.13	Chr10	15518424	15675592	157169
SLG10_bin88	SLG10	50.476	0.131	Chr10	15675593	15696633	21041
SLG10_bin89	SLG10	50.708	0.232	Chr10	15696634	16022129	325496
SLG10_bin90	SLG10	51.634	0.926	Chr10	16022130	16044920	22791
SLG10_bin91	SLG10	51.764	0.13	Chr10	16044921	16072587	27667
SLG10_bin92	SLG10	52.289	0.525	Chr10	16072588	16215280	142693
SLG10_bin93	SLG10	52.42	0.131	Chr10	16215281	16331493	116213
SLG10_bin94	SLG10	52.812	0.392	Chr10	16331494	16346895	15402
SLG10_bin95	SLG10	53.738	0.926	Chr10	16346896	16429707	82812
SLG10_bin96	SLG10	53.869	0.131	Chr10	16429708	16455212	25505
SLG10_bin97	SLG10	53.999	0.13	Chr10	16455213	16495487	40275
SLG10_bin98	SLG10	54.129	0.13	Chr10	16495488	16588063	92576
SLG10_bin99	SLG10	54.259	0.13	Chr10	16588064	16650624	62561
SLG10_bin100	SLG10	54.52	0.261	Chr10	16650625	16673471	22847
SLG10_bin101	SLG10	54.637	0.117	Chr10	16673472	16951624	278153
SLG10_bin102	SLG10	55.97	1.333	Chr10	16951625	17024405	72781
SLG10_bin103	SLG10	57.441	1.471	Chr10	17024406	17066738	42333
SLG10_bin104	SLG10	57.571	0.13	Chr10	17066739	17193144	126406
SLG10_bin105	SLG10	57.725	0.154	Chr10	17193145	17243363	50219
SLG10_bin106	SLG10	58.25	0.525	Chr10	17243364	17330678	87315
SLG10_bin107	SLG10	59.041	0.791	Chr10	17330679	17355274	24596
SLG10_bin108	SLG10	59.899	0.858	Chr10	17355275	17398013	42739
SLG10_bin109	SLG10	60.504	0.605	Chr10	17398014	17691643	293630
SLG10_bin110	SLG10	61.296	0.792	Chr10	17691644	18040452	348809
SLG10_bin111	SLG10	62.767	1.471	Chr10	18040453	18055824	15372
SLG10_bin112	SLG10	63.159	0.392	Chr10	18055825	19221497	1165673
SLG10_bin113	SLG10	69.147	5.988	Chr10	19221498	19245007	23510
SLG10_bin114	SLG10	69.805	0.658	Chr10	19245008	19487738	242731
SLG11_bin1	SLG11	0		Chr11	1	331922	331922
SLG11_bin2	SLG11	0.154	0.154	Chr11	331923	367849	35927
SLG11_bin3	SLG11	0.271	0.117	Chr11	367850	415250	47401
SLG11_bin4	SLG11	0.387	0.116	Chr11	415251	784652	369402
SLG11_bin5	SLG11	2.421	2.034	Chr11	784653	810469	25817
SLG11_bin6	SLG11	2.551	0.13	Chr11	810470	920334	109865
SLG11_bin7	SLG11	2.682	0.131	Chr11	920335	1135054	214720
SLG11_bin8	SLG11	2.812	0.13	Chr11	1135055	1161028	25974
SLG11_bin9	SLG11	2.928	0.116	Chr11	1161029	1338908	177880
SLG11_bin10	SLG11	3.059	0.131	Chr11	1338909	1375796	36888
SLG11_bin11	SLG11	3.213	0.154	Chr11	1375797	1476951	101155
SLG11_bin12	SLG11	3.475	0.262	Chr11	1476952	1510834	33883
SLG11_bin13	SLG11	4.155	0.68	Chr11	1510835	1824113	313279
SLG11_bin14	SLG11	6.33	2.175	Chr11	1824114	2011534	187421
SLG11_bin15	SLG11	6.857	0.527	Chr11	2011535	2095717	84183
SLG11_bin16	SLG11	7.785	0.928	Chr11	2095718	2189029	93312
SLG11_bin17	SLG11	8.179	0.394	Chr11	2189030	2322277	133248
SLG11_bin18	SLG11	9.516	1.337	Chr11	2322278	2414529	92252
SLG11_bin19	SLG11	10.58	1.064	Chr11	2414530	2454928	40399
SLG11_bin20	SLG11	10.734	0.154	Chr11	2454929	2851532	396604
SLG11_bin21	SLG11	11.662	0.928	Chr11	2851533	2894922	43390
SLG11_bin22	SLG11	11.793	0.131	Chr11	2894923	2971021	76099
SLG11_bin23	SLG11	12.055	0.262	Chr11	2971022	3011462	40441
SLG11_bin24	SLG11	12.185	0.13	Chr11	3011463	3226215	214753
SLG11_bin25	SLG11	12.845	0.66	Chr11	3226216	3291792	65577
SLG11_bin26	SLG11	12.975	0.13	Chr11	3291793	3312539	20747
SLG11_bin27	SLG11	13.106	0.131	Chr11	3312540	3360709	48170
SLG11_bin28	SLG11	13.5	0.394	Chr11	3360710	3562695	201986
SLG11_bin29	SLG11	13.893	0.393	Chr11	3562696	3651902	89207
SLG11_bin30	SLG11	14.155	0.262	Chr11	3651903	3924730	272828
SLG11_bin31	SLG11	14.286	0.131	Chr11	3924731	5118412	1193682
SLG11_bin32	SLG11	14.416	0.13	Chr11	5118413	5159958	41546
SLG11_bin33	SLG11	14.678	0.262	Chr11	5159959	5416090	256132
SLG11_bin34	SLG11	14.809	0.131	Chr11	5416091	5451247	35157
SLG11_bin35	SLG11	15.07	0.261	Chr11	5451248	5512872	61625
SLG11_bin36	SLG11	15.224	0.154	Chr11	5512873	5601454	88582
SLG11_bin37	SLG11	15.378	0.154	Chr11	5601455	5895978	294524
SLG11_bin38	SLG11	16.442	1.064	Chr11	5895979	6012983	117005
SLG11_bin39	SLG11	16.573	0.131	Chr11	6012984	6108741	95758
SLG11_bin40	SLG11	16.726	0.153	Chr11	6108742	6229994	121253
SLG11_bin41	SLG11	17.655	0.929	Chr11	6229995	6418174	188180
SLG11_bin42	SLG11	19.408	1.753	Chr11	6418175	6461426	43252
SLG11_bin43	SLG11	19.934	0.526	Chr11	6461427	6510198	48772
SLG11_bin44	SLG11	20.594	0.66	Chr11	6510199	6788813	278615
SLG11_bin45	SLG11	23.055	2.461	Chr11	6788814	6949117	160304
SLG11_bin46	SLG11	23.848	0.793	Chr11	6949118	6991116	41999
SLG11_bin47	SLG11	24.375	0.527	Chr11	6991117	7037762	46646
SLG11_bin48	SLG11	25.168	0.793	Chr11	7037763	7255143	217381
SLG11_bin49	SLG11	26.506	1.338	Chr11	7255144	7270435	15292
SLG11_bin50	SLG11	26.767	0.261	Chr11	7270436	7320595	50160
SLG11_bin51	SLG11	27.099	0.332	Chr11	7320596	7336809	16214
SLG11_bin52	SLG11	27.229	0.13	Chr11	7336810	7381509	44700
SLG11_bin53	SLG11	27.623	0.394	Chr11	7381510	7506312	124803
SLG11_bin54	SLG11	28.823	1.2	Chr11	7506313	7524004	17692
SLG11_bin55	SLG11	28.954	0.131	Chr11	7524005	7583072	59068
SLG11_bin56	SLG11	29.084	0.13	Chr11	7583073	7742637	159565
SLG11_bin57	SLG11	29.201	0.117	Chr11	7742638	7774430	31793
SLG11_bin58	SLG11	29.331	0.13	Chr11	7774431	7814556	40126
SLG11_bin59	SLG11	29.448	0.117	Chr11	7814557	7853894	39338
SLG11_bin60	SLG11	29.68	0.232	Chr11	7853895	7944992	91098
SLG11_bin61	SLG11	29.811	0.131	Chr11	7944993	7975202	30210
SLG11_bin62	SLG11	29.941	0.13	Chr11	7975203	8063578	88376
SLG11_bin63	SLG11	30.203	0.262	Chr11	8063579	8155078	91500
SLG11_bin64	SLG11	30.334	0.131	Chr11	8155079	8430061	274983
SLG11_bin65	SLG11	30.45	0.116	Chr11	8430062	8490349	60288
SLG11_bin66	SLG11	30.604	0.154	Chr11	8490350	8739560	249211
SLG11_bin67	SLG11	31.532	0.928	Chr11	8739561	8757248	17688
SLG11_bin68	SLG11	32.596	1.064	Chr11	8757249	8799506	42258
SLG11_bin69	SLG11	32.99	0.394	Chr11	8799507	9116998	317492
SLG11_bin70	SLG11	37.083	4.093	Chr11	9116999	9134809	17811
SLG11_bin71	SLG11	37.214	0.131	Chr11	9134810	9159662	24853
SLG11_bin72	SLG11	37.33	0.116	Chr11	9159663	9229980	70318
SLG11_bin73	SLG11	37.702	0.372	Chr11	9229981	9251655	21675
SLG11_bin74	SLG11	37.856	0.154	Chr11	9251656	9695839	444184
SLG11_bin75	SLG11	39.89	2.034	Chr11	9695840	10159828	463989
SLG11_bin76	SLG11	43.983	4.093	Chr11	10159829	10206865	47037
SLG11_bin77	SLG11	44.643	0.66	Chr11	10206866	10257348	50483
SLG11_bin78	SLG11	44.905	0.262	Chr11	10257349	10439884	182536
SLG11_bin79	SLG11	45.236	0.331	Chr11	10439885	10566157	126273
SLG11_bin80	SLG11	45.63	0.394	Chr11	10566158	10640292	74135
SLG11_bin81	SLG11	49.118	3.488	Chr11	10640293	11136541	496249
SLG11_bin82	SLG11	51.011	1.893	Chr11	11136542	11170225	33684
SLG11_bin83	SLG11	57.182	6.171	Chr11	11170226	11553518	383293
SLG11_bin84	SLG11	60.67	3.488	Chr11	11553519	11636285	82767
SLG11_bin85	SLG11	62.422	1.752	Chr11	11636286	11676054	39769
SLG11_bin86	SLG11	63.486	1.064	Chr11	11676055	11736473	60419
SLG11_bin87	SLG11	64.28	0.794	Chr11	11736474	12133025	396552
SLG11_bin88	SLG11	65.208	0.928	Chr11	12133026	12178381	45356
SLG11_bin89	SLG11	66.002	0.794	Chr11	12178382	12199125	20744
SLG11_bin90	SLG11	66.133	0.131	Chr11	12199126	12291335	92210
SLG11_bin91	SLG11	66.263	0.13	Chr11	12291336	12313813	22478
SLG11_bin92	SLG11	66.525	0.262	Chr11	12313814	12382883	69070
SLG11_bin93	SLG11	66.656	0.131	Chr11	12382884	12398941	16058
SLG11_bin94	SLG11	66.786	0.13	Chr11	12398942	12422425	23484
SLG11_bin95	SLG11	66.917	0.131	Chr11	12422426	12523259	100834
SLG11_bin96	SLG11	67.179	0.262	Chr11	12523260	12570301	47042
SLG11_bin97	SLG11	67.332	0.153	Chr11	12570302	12598460	28159
SLG11_bin98	SLG11	67.449	0.117	Chr11	12598461	12653214	54754
SLG11_bin99	SLG11	67.579	0.13	Chr11	12653215	12800015	146801
SLG11_bin100	SLG11	67.71	0.131	Chr11	12800016	12829486	29471
SLG11_bin101	SLG11	67.863	0.153	Chr11	12829487	12916382	86896
SLG11_bin102	SLG11	67.994	0.131	Chr11	12916383	12957780	41398
SLG11_bin103	SLG11	68.366	0.372	Chr11	12957781	12999529	41749
SLG11_bin104	SLG11	68.497	0.131	Chr11	12999530	13068605	69076
SLG11_bin105	SLG11	68.627	0.13	Chr11	13068606	13679909	611304
SLG11_bin106	SLG11	71.232	2.605	Chr11	13679910	13705906	25997
SLG11_bin107	SLG11	71.759	0.527	Chr11	13705907	13726299	20393
SLG11_bin108	SLG11	72.02	0.261	Chr11	13726300	14019105	292806
SLG11_bin109	SLG11	72.151	0.131	Chr11	14019106	14047238	28133
SLG12_bin1	SLG12	0		Chr12	1	1405499	1405499
SLG12_bin2	SLG12	0.783	0.783	Chr12	1405500	1594116	188617
SLG12_bin3	SLG12	2.103	1.32	Chr12	1594117	1671160	77044
SLG12_bin4	SLG12	2.361	0.258	Chr12	1671161	1810733	139573
SLG12_bin5	SLG12	3.546	1.185	Chr12	1810734	1834119	23386
SLG12_bin6	SLG12	4.73	1.184	Chr12	1834120	2007342	173223
SLG12_bin7	SLG12	5.381	0.651	Chr12	2007343	2161271	153929
SLG12_bin8	SLG12	6.973	1.592	Chr12	2161272	2194723	33452
SLG12_bin9	SLG12	7.362	0.389	Chr12	2194724	2223257	28534
SLG12_bin10	SLG12	7.751	0.389	Chr12	2223258	2257758	34501
SLG12_bin11	SLG12	7.879	0.128	Chr12	2257759	2319134	61376
SLG12_bin12	SLG12	7.996	0.117	Chr12	2319135	2474079	154945
SLG12_bin13	SLG12	8.384	0.388	Chr12	2474080	2502268	28189
SLG12_bin14	SLG12	8.513	0.129	Chr12	2502269	2543731	41463
SLG12_bin15	SLG12	8.642	0.129	Chr12	2543732	2612179	68448
SLG12_bin16	SLG12	8.758	0.116	Chr12	2612180	2649203	37024
SLG12_bin17	SLG12	8.911	0.153	Chr12	2649204	2701796	52593
SLG12_bin18	SLG12	9.039	0.128	Chr12	2701797	2800181	98385
SLG12_bin19	SLG12	9.168	0.129	Chr12	2800182	2866169	65988
SLG12_bin20	SLG12	9.297	0.129	Chr12	2866170	3049099	182930
SLG12_bin21	SLG12	9.556	0.259	Chr12	3049100	3168247	119148
SLG12_bin22	SLG12	9.814	0.258	Chr12	3168248	3190296	22049
SLG12_bin23	SLG12	9.943	0.129	Chr12	3190297	3250408	60112
SLG12_bin24	SLG12	10.059	0.116	Chr12	3250409	3406887	156479
SLG12_bin25	SLG12	10.327	0.268	Chr12	3406888	3899493	492606
SLG12_bin26	SLG12	14.213	3.886	Chr12	3899494	3939104	39611
SLG12_bin27	SLG12	14.733	0.52	Chr12	3939105	4010127	71023
SLG12_bin28	SLG12	14.991	0.258	Chr12	4010128	4252507	242380
SLG12_bin29	SLG12	15.775	0.784	Chr12	4252508	4336604	84097
SLG12_bin30	SLG12	15.904	0.129	Chr12	4336605	4439955	103351
SLG12_bin31	SLG12	16.032	0.128	Chr12	4439956	4623259	183304
SLG12_bin32	SLG12	16.161	0.129	Chr12	4623260	5238456	615197
SLG12_bin33	SLG12	16.278	0.117	Chr12	5238457	5900006	661550
SLG12_bin34	SLG12	16.626	0.348	Chr12	5900007	5994467	94461
SLG12_bin35	SLG12	17.41	0.784	Chr12	5994468	6168780	174313
SLG12_bin36	SLG12	17.642	0.232	Chr12	6168781	6198122	29342
SLG12_bin37	SLG12	17.901	0.259	Chr12	6198123	6292850	94728
SLG12_bin38	SLG12	18.03	0.129	Chr12	6292851	6484783	191933
SLG12_bin39	SLG12	18.418	0.388	Chr12	6484784	6575030	90247
SLG12_bin40	SLG12	19.069	0.651	Chr12	6575031	6808802	233772
SLG12_bin41	SLG12	19.186	0.117	Chr12	6808803	6908097	99295
SLG12_bin42	SLG12	21.053	1.867	Chr12	6908098	8137162	1229065
SLG12_bin43	SLG12	27.799	6.746	Chr12	8137163	8153025	15863
SLG12_bin44	SLG12	29.529	1.73	Chr12	8153026	8357558	204533
SLG12_bin45	SLG12	30.984	1.455	Chr12	8357559	8804917	447359
SLG12_bin46	SLG12	32.034	1.05	Chr12	8804918	8855869	50952
SLG12_bin47	SLG12	32.95	0.916	Chr12	8855870	9060589	204720
SLG12_bin48	SLG12	34	1.05	Chr12	9060590	10042111	981522
SLG12_bin49	SLG12	37.147	3.147	Chr12	10042112	10396851	354740
SLG12_bin50	SLG12	39.574	2.427	Chr12	10396852	10416621	19770
SLG12_bin51	SLG12	40.759	1.185	Chr12	10416622	10436215	19594
SLG12_bin52	SLG12	41.147	0.388	Chr12	10436216	10452033	15818
SLG12_bin53	SLG12	41.406	0.259	Chr12	10452034	10491235	39202
SLG12_bin54	SLG12	41.522	0.116	Chr12	10491236	10577003	85768
SLG12_bin55	SLG12	41.755	0.233	Chr12	10577004	10595284	18281
SLG12_bin56	SLG12	42.163	0.408	Chr12	10595285	11626380	1031096
SLG12_bin57	SLG12	47.438	5.275	Chr12	11626381	11666142	39762
SLG12_bin58	SLG12	50.151	2.713	Chr12	11666143	11682577	16435
SLG12_bin59	SLG12	50.539	0.388	Chr12	11682578	11701661	19084
SLG12_bin60	SLG12	50.668	0.129	Chr12	11701662	11784678	83017
SLG12_bin61	SLG12	50.936	0.268	Chr12	11784679	11809543	24865
SLG12_bin62	SLG12	51.169	0.233	Chr12	11809544	11963151	153608
SLG12_bin63	SLG12	51.82	0.651	Chr12	11963152	12050449	87298
SLG12_bin64	SLG12	51.972	0.152	Chr12	12050450	12101727	51278
SLG12_bin65	SLG12	52.231	0.259	Chr12	12101728	12127202	25475
SLG12_bin66	SLG12	53.014	0.783	Chr12	12127203	12203496	76294
SLG12_bin67	SLG12	53.13	0.116	Chr12	12203497	12221522	18026
SLG12_bin68	SLG12	53.259	0.129	Chr12	12221523	12259145	37623
SLG12_bin69	SLG12	53.388	0.129	Chr12	12259146	12296989	37844
SLG12_bin70	SLG12	53.54	0.152	Chr12	12296990	12322378	25389
SLG12_bin71	SLG12	53.798	0.258	Chr12	12322379	12429006	106628
SLG12_bin72	SLG12	54.031	0.233	Chr12	12429007	12459360	30354
SLG12_bin73	SLG12	54.16	0.129	Chr12	12459361	12565886	106526
SLG12_bin74	SLG12	54.276	0.116	Chr12	12565887	12605629	39743
SLG12_bin75	SLG12	54.428	0.152	Chr12	12605630	12626827	21198
SLG12_bin76	SLG12	56.535	2.107	Chr12	12626828	13084064	457237
SLG12_bin77	SLG12	58.11	1.575	Chr12	13084065	13756960	672896
SLG12_bin78	SLG12	59.295	1.185	Chr12	13756961	14008802	251842
SLG12_bin79	SLG12	60.75	1.455	Chr12	14008803	14029402	20600
SLG12_bin80	SLG12	61.667	0.917	Chr12	14029403	14047874	18472
SLG12_bin81	SLG12	61.925	0.258	Chr12	14047875	15161645	1113771
SLG12_bin82	SLG12	62.314	0.389	Chr12	15161646	15313135	151490
SLG12_bin83	SLG12	62.702	0.388	Chr12	15313136	16115809	802674
SLG12_bin84	SLG12	62.831	0.129	Chr12	16115810	16275532	159723
SLG13_bin1	SLG13	0		Chr13	1	228147	228147
SLG13_bin2	SLG13	0.26	0.26	Chr13	228148	432924	204777
SLG13_bin3	SLG13	0.389	0.129	Chr13	432925	533086	100162
SLG13_bin4	SLG13	0.519	0.13	Chr13	533087	610748	77662
SLG13_bin5	SLG13	1.041	0.522	Chr13	610749	1120623	509875
SLG13_bin6	SLG13	1.432	0.391	Chr13	1120624	2382897	1262274
SLG13_bin7	SLG13	2.895	1.463	Chr13	2382898	2483209	100312
SLG13_bin8	SLG13	3.95	1.055	Chr13	2483210	2506377	23168
SLG13_bin9	SLG13	4.341	0.391	Chr13	2506378	2547504	41127
SLG13_bin10	SLG13	4.863	0.522	Chr13	2547505	2592510	45006
SLG13_bin11	SLG13	4.993	0.13	Chr13	2592511	2651894	59384
SLG13_bin12	SLG13	5.109	0.116	Chr13	2651895	3423746	771852
SLG13_bin13	SLG13	5.369	0.26	Chr13	3423747	3559380	135634
SLG13_bin14	SLG13	5.629	0.26	Chr13	3559381	3861401	302021
SLG13_bin15	SLG13	5.745	0.116	Chr13	3861402	4741604	880203
SLG13_bin16	SLG13	5.861	0.116	Chr13	4741605	4878872	137268
SLG13_bin17	SLG13	6.014	0.153	Chr13	4878873	4920630	41758
SLG13_bin18	SLG13	6.13	0.116	Chr13	4920631	5028283	107653
SLG13_bin19	SLG13	6.26	0.13	Chr13	5028284	5085243	56960
SLG13_bin20	SLG13	6.376	0.116	Chr13	5085244	5107667	22424
SLG13_bin21	SLG13	6.636	0.26	Chr13	5107668	5332060	224393
SLG13_bin22	SLG13	6.752	0.116	Chr13	5332061	5547279	215219
SLG13_bin23	SLG13	8.769	2.017	Chr13	5547280	6694368	1147089
SLG13_bin24	SLG13	12.228	3.459	Chr13	6694369	6867889	173521
SLG13_bin25	SLG13	13.419	1.191	Chr13	6867890	7025939	158050
SLG13_bin26	SLG13	14.474	1.055	Chr13	7025940	7118893	92954
SLG13_bin27	SLG13	16.352	1.878	Chr13	7118894	7195079	76186
SLG13_bin28	SLG13	16.611	0.259	Chr13	7195080	7305615	110536
SLG13_bin29	SLG13	17.266	0.655	Chr13	7305616	7810797	505182
SLG13_bin30	SLG13	20.138	2.872	Chr13	7810798	8011616	200819
SLG13_bin31	SLG13	21.464	1.326	Chr13	8011617	8576203	564587
SLG13_bin32	SLG13	24.336	2.872	Chr13	8576204	8665867	89664
SLG13_bin33	SLG13	25.663	1.327	Chr13	8665868	8687113	21246
SLG13_bin34	SLG13	26.072	0.409	Chr13	8687114	9096184	409071
SLG13_bin35	SLG13	27.949	1.877	Chr13	9096185	9207278	111094
SLG13_bin36	SLG13	28.079	0.13	Chr13	9207279	9223226	15948
SLG13_bin37	SLG13	28.338	0.259	Chr13	9223227	9252788	29562
SLG13_bin38	SLG13	28.571	0.233	Chr13	9252789	9322854	70066
SLG13_bin39	SLG13	28.724	0.153	Chr13	9322855	9483348	160494
SLG13_bin40	SLG13	29.053	0.329	Chr13	9483349	9585824	102476
SLG13_bin41	SLG13	29.841	0.788	Chr13	9585825	9646039	60215
SLG13_bin42	SLG13	30.495	0.654	Chr13	9646040	9680979	34940
SLG13_bin43	SLG13	30.625	0.13	Chr13	9680980	9720459	39480
SLG13_bin44	SLG13	31.147	0.522	Chr13	9720460	9735581	15122
SLG13_bin45	SLG13	31.263	0.116	Chr13	9735582	9753624	18043
SLG13_bin46	SLG13	31.654	0.391	Chr13	9753625	10071915	318291
SLG13_bin47	SLG13	33.117	1.463	Chr13	10071916	10193724	121809
SLG13_bin48	SLG13	33.772	0.655	Chr13	10193725	10263481	69757
SLG13_bin49	SLG13	34.559	0.787	Chr13	10263482	10317129	53648
SLG13_bin50	SLG13	34.95	0.391	Chr13	10317130	10479028	161899
SLG13_bin51	SLG13	35.066	0.116	Chr13	10479029	10591543	112515
SLG13_bin52	SLG13	35.335	0.269	Chr13	10591544	10729223	137680
SLG13_bin53	SLG13	35.726	0.391	Chr13	10729224	11048326	319103
SLG13_bin54	SLG13	36.513	0.787	Chr13	11048327	11196010	147684
SLG13_bin55	SLG13	38.252	1.739	Chr13	11196011	11236339	40329
SLG13_bin56	SLG13	38.405	0.153	Chr13	11236340	11336700	100361
SLG13_bin57	SLG13	38.521	0.116	Chr13	11336701	11359717	23017
SLG13_bin58	SLG13	38.65	0.129	Chr13	11359718	11399306	39589
SLG13_bin59	SLG13	38.78	0.13	Chr13	11399307	11418128	18822
SLG13_bin60	SLG13	38.896	0.116	Chr13	11418129	11468812	50684
SLG13_bin61	SLG13	39.165	0.269	Chr13	11468813	11509858	41046
SLG13_bin62	SLG13	39.425	0.26	Chr13	11509859	11548042	38184
SLG13_bin63	SLG13	39.555	0.13	Chr13	11548043	11573239	25197
SLG13_bin64	SLG13	39.684	0.129	Chr13	11573240	11635894	62655
SLG13_bin65	SLG13	40.093	0.409	Chr13	11635895	11689255	53361
SLG13_bin66	SLG13	40.483	0.39	Chr13	11689256	11711209	21954
SLG13_bin67	SLG13	40.813	0.33	Chr13	11711210	11805947	94738
SLG13_bin68	SLG13	41.335	0.522	Chr13	11805948	11922022	116075
SLG13_bin69	SLG13	41.857	0.522	Chr13	11922023	12128602	206580
SLG13_bin70	SLG13	42.645	0.788	Chr13	12128603	12313468	184866
SLG13_bin71	SLG13	43.836	1.191	Chr13	12313469	12525077	211609
SLG13_bin72	SLG13	44.757	0.921	Chr13	12525078	12603705	78628
SLG13_bin73	SLG13	45.016	0.259	Chr13	12603706	12721917	118212
SLG13_bin74	SLG13	45.539	0.523	Chr13	12721918	12827850	105933
SLG13_bin75	SLG13	46.061	0.522	Chr13	12827851	12866083	38233
SLG13_bin76	SLG13	46.848	0.787	Chr13	12866084	13020192	154109
SLG13_bin77	SLG13	47.371	0.523	Chr13	13020193	13474816	454624
SLG13_bin78	SLG13	50.243	2.872	Chr13	13474817	13531956	57140
SLG13_bin79	SLG13	50.502	0.259	Chr13	13531957	13559723	27767
SLG13_bin80	SLG13	50.762	0.26	Chr13	13559724	13631496	71773
SLG13_bin81	SLG13	50.892	0.13	Chr13	13631497	13650390	18894
SLG13_bin82	SLG13	51.414	0.522	Chr13	13650391	13674376	23986
SLG13_bin83	SLG13	51.543	0.129	Chr13	13674377	14172526	498150
SLG13_bin84	SLG13	53.984	2.441	Chr13	14172527	14237597	65071
SLG13_bin85	SLG13	54.905	0.921	Chr13	14237598	14366058	128461
SLG13_bin86	SLG13	55.56	0.655	Chr13	14366059	14403022	36964
SLG13_bin87	SLG13	55.689	0.129	Chr13	14403023	14484378	81356
SLG13_bin88	SLG13	56.477	0.788	Chr13	14484379	14573442	89064
SLG13_bin89	SLG13	56.606	0.129	Chr13	14573443	14597541	24099
SLG13_bin90	SLG13	56.866	0.26	Chr13	14597542	14651990	54449
SLG13_bin91	SLG13	57.126	0.26	Chr13	14651991	14705894	53904
SLG13_bin92	SLG13	57.255	0.129	Chr13	14705895	15004289	298395
SLG13_bin93	SLG13	57.515	0.26	Chr13	15004290	15040720	36431
SLG13_bin94	SLG13	57.631	0.116	Chr13	15040721	15116447	75727
SLG13_bin95	SLG13	57.761	0.13	Chr13	15116448	16472772	1356325
Average			0.722986

## Sheet: Tabe S3
Table S3. List of the scaffolds anchored onto the chromosomes in Version 1 and 2.(Yellow highlights the split scaffolds)
Chromosome_V2	scaffold	old_V1	old_anchored
Chr1	scaffold00011	LG1	scaffold00011
Chr1	scaffold00002_2	LG1	scaffold00002_2
Chr1	scaffold00232	LG1	scaffold00180
Chr1	scaffold00214	LG1	scaffold00022
Chr1	scaffold00172	LG1	scaffold00037
Chr1	scaffold00539	LG1	scaffold00056
Chr1	scaffold00118	LG1	scaffold00050
Chr1	scaffold00180	LG1	scaffold00116
Chr1	scaffold00022	LG1	scaffold00065
Chr1	scaffold00037	LG1	scaffold00036
Chr1	scaffold00056
Chr1	scaffold00050
Chr1	scaffold00116
Chr1	scaffold00007_2_1
Chr1	scaffold00065
Chr1	scaffold00233
Chr1	scaffold00036
Chr10	scaffold00098	LG10	scaffold00136
Chr10	scaffold00002_1	LG10	scaffold00098
Chr10	scaffold00043	LG10	scaffold00002_1
Chr10	scaffold00376	LG10	scaffold00043
Chr10	scaffold00317	LG10	scaffold00023
Chr10	scaffold00363	LG10	scaffold00018
Chr10	scaffold00184	LG10	scaffold00123
Chr10	scaffold00119	LG10	scaffold00160
Chr10	scaffold00200	LG10	scaffold00129
Chr10	scaffold00125	LG10	scaffold00053
Chr10	scaffold00242
Chr10	scaffold00220
Chr10	scaffold00023
Chr10	scaffold00018
Chr10	scaffold00123
Chr10	C00548
Chr10	scaffold00160
Chr10	scaffold00285
Chr10	scaffold00129
Chr10	C00406
Chr10	scaffold00053
Chr10	scaffold00109
Chr11	scaffold00084	LG11	scaffold00084
Chr11	scaffold00054	LG11	scaffold00054
Chr11	scaffold00061	LG11	scaffold00061
Chr11	scaffold00758	LG11	scaffold00147
Chr11	scaffold00314	LG11	scaffold00004
Chr11	scaffold00142	LG11	scaffold00111
Chr11	scaffold00185	LG11	scaffold00040
Chr11	scaffold00147	LG11	scaffold00099
Chr11	scaffold00004	LG11	scaffold00049
Chr11	C00836
Chr11	scaffold00111
Chr11	scaffold00099
Chr11	scaffold00049
Chr11	scaffold00273
Chr12	scaffold00026	LG16	scaffold00026
Chr12	scaffold00071	LG16	scaffold00071
Chr12	scaffold00057	LG16	scaffold00107
Chr12	scaffold00162_1	LG16	scaffold00150
Chr12	scaffold00148	LG12	scaffold00035
Chr12	scaffold00150	LG12	scaffold00073
Chr12	scaffold00231	LG12	scaffold00171
Chr12	scaffold00599	LG12	scaffold00089
Chr12	scaffold00107	LG12	scaffold00153
Chr12	scaffold00009_1	LG12	scaffold00074
Chr12	scaffold00035
Chr12	scaffold00073
Chr12	scaffold00171
Chr12	scaffold00089
Chr12	scaffold00164
Chr12	scaffold00252
Chr12	scaffold00153
Chr12	scaffold00074
Chr13	scaffold00243
Chr13	scaffold00015_1
Chr13	scaffold00145
Chr13	scaffold00215
Chr13	scaffold00132
Chr13	scaffold00106
Chr13	scaffold00176
Chr13	scaffold00175
Chr13	scaffold00221
Chr13	scaffold00117	LG14	scaffold00117
Chr13	scaffold00093	LG14	scaffold00176
Chr13	scaffold00017	LG14	scaffold00093
Chr13	scaffold00077	LG14	scaffold00017
Chr13	scaffold00138
Chr13	scaffold00144	LG13	scaffold00077
Chr13	scaffold00097	LG13	scaffold00138
Chr13	scaffold00032_1	LG13	scaffold00144
Chr13	scaffold00104	LG13	scaffold00097
Chr13	scaffold00103	LG13	scaffold00104
Chr13	scaffold00100	LG13	scaffold00103
Chr13	C00675	LG13	scaffold00100
Chr13	scaffold00120
Chr2	scaffold00025	LG2	scaffold00025
Chr2	scaffold00069	LG2	scaffold00069
Chr2	scaffold00039	LG2	scaffold00039
Chr2	scaffold01499	LG2	scaffold00134
Chr2	scaffold00407	LG2	scaffold00088_1
Chr2	scaffold00515	LG2	scaffold00088_2
Chr2	scaffold01747	LG2	scaffold00006
Chr2	scaffold00639	LG2	scaffold00012
Chr2	scaffold00295	LG2	scaffold00021
Chr2	scaffold01415
Chr2	scaffold00286
Chr2	scaffold00271
Chr2	scaffold00640
Chr2	scaffold00604
Chr2	scaffold00931
Chr2	scaffold00134
Chr2	scaffold00767
Chr2	scaffold01401
Chr2	scaffold01355
Chr2	scaffold01474
Chr2	scaffold00088_2
Chr2	C00726
Chr2	scaffold00006
Chr2	scaffold00012
Chr2	scaffold00021
Chr3	scaffold00028	LG3	scaffold00028
Chr3	C01106	LG3	scaffold00170
Chr3	C01249	LG3	scaffold00137
Chr3	scaffold00170	LG3	scaffold00014
Chr3	scaffold00137	LG3	scaffold00092
Chr3	scaffold00014	LG3	scaffold00343
Chr3	scaffold00110	LG3	scaffold00052
Chr3	scaffold00251	LG3	scaffold00024
Chr3	scaffold00202	LG3	scaffold00010
Chr3	scaffold00247	LG3	scaffold00032_2
Chr3	scaffold00095	LG3	scaffold00032_1
Chr3	scaffold00168	LG3	scaffold00030
Chr3	scaffold00195	LG3	scaffold00048
Chr3	scaffold00092	LG3	scaffold00113
Chr3	scaffold00343	LG3	scaffold00059
Chr3	scaffold00052
Chr3	scaffold00024
Chr3	scaffold00010
Chr3	scaffold00032_2
Chr3	scaffold00030
Chr3	scaffold00048
Chr3	scaffold00059
Chr4	scaffold00079	LG4	scaffold00079
Chr4	scaffold00019	LG4	scaffold00062
Chr4	C00964	LG4	scaffold00019
Chr4	scaffold00225	LG4	scaffold00130
Chr4	scaffold00281	LG4	scaffold00161
Chr4	scaffold00130	LG4	scaffold00187
Chr4	scaffold00161	LG4	scaffold00140
Chr4	scaffold00204	LG4	scaffold00201
Chr4	scaffold00217	LG4	scaffold00086
Chr4	scaffold00219	LG4	scaffold00082
Chr4	scaffold00062	LG4	scaffold00027
Chr4	scaffold00140	LG4	scaffold00044
Chr4	scaffold00187	LG4	scaffold00131+scaffold00114
Chr4	scaffold00213
Chr4	scaffold00293	LG4	scaffold00072
Chr4	scaffold00201	LG4	scaffold00151
Chr4	scaffold00086	LG4	scaffold00158
Chr4	scaffold00082	LG4	scaffold00133
Chr4	scaffold00027
Chr4	scaffold00044
Chr4	scaffold00158
Chr4	scaffold00188
Chr4	scaffold00131+scaffold00114
Chr4	scaffold00040
Chr4	scaffold00133
Chr4	scaffold00072
Chr4	scaffold00151
Chr5	scaffold00105
Chr5	scaffold00046	LG5	scaffold00046
Chr5	scaffold00015_2	LG5	scaffold00015_2
Chr5	scaffold00007_2_2	LG5	scaffold00015_1
Chr5	scaffold00466	LG5	scaffold00007_2_1
Chr5	scaffold00159	LG5	scaffold00007_2_2
Chr5	scaffold00126	LG5	scaffold00169
Chr5	scaffold00192	LG5	scaffold00122
Chr5	scaffold00973	LG5	scaffold00090
Chr5	scaffold00169	LG5	scaffold00029
Chr5	scaffold00090	LG5	scaffold00078
Chr5	scaffold00210	LG5	scaffold00038
Chr5	scaffold00174	LG5	scaffold00068
Chr5	scaffold00226	LG5	scaffold00067
Chr5	scaffold00122	LG5	scaffold00105
Chr5	scaffold00383	LG5	scaffold00087
Chr5	scaffold00029
Chr5	scaffold00038
Chr5	scaffold02190
Chr5	scaffold00068
Chr5	scaffold00067
Chr5	scaffold00165
Chr5	scaffold00087
Chr6	scaffold00009_2	LG6	scaffold00009_1
Chr6	scaffold00041	LG6	scaffold00009_2
Chr6	scaffold00124	LG6	scaffold00041
Chr6	scaffold00178	LG6	scaffold00178
Chr6	scaffold00013	LG6	scaffold00013
Chr6	scaffold00081_1	LG6	scaffold00063
Chr6	scaffold00063	LG6	scaffold00154
Chr6	scaffold00154	LG6	scaffold00085
Chr6	scaffold00179	LG6	scaffold00020
Chr6	scaffold00199	LG6	scaffold00031
Chr6	scaffold00196	LG6	scaffold00007_1
Chr6	scaffold00198	LG6	scaffold00115
Chr6	scaffold00265	LG6	scaffold00055
Chr6	scaffold00292	LG6	scaffold00042
Chr6	scaffold00139
Chr6	scaffold00085
Chr6	scaffold00088_1
Chr6	scaffold00020
Chr6	scaffold00031
Chr6	scaffold00007_1
Chr6	scaffold00115
Chr6	scaffold00055
Chr6	scaffold00042
Chr6	scaffold00136
Chr7	scaffold00256
Chr7	scaffold00181	LG7	scaffold00181
Chr7	scaffold00162_2	LG7	scaffold00162_1
Chr7	scaffold00101	LG7	scaffold00162_2
Chr7	scaffold00238	LG7	scaffold00152
Chr7	scaffold00152	LG7	scaffold00101
Chr7	scaffold00112	LG7	scaffold00083
Chr7	scaffold00353	LG7	scaffold00135
Chr7	scaffold00113	LG7	scaffold00047
Chr7	scaffold00261	LG7	scaffold00080
Chr7	scaffold00368	LG7	scaffold00070
Chr7	scaffold00249	LG7	scaffold00182
Chr7	scaffold00173	LG7	scaffold00303
Chr7	scaffold00121	LG7	scaffold00096
Chr7	scaffold00078	LG7	scaffold00058
Chr7	scaffold00083	LG7	scaffold00060
Chr7	scaffold00135
Chr7	scaffold00047
Chr7	scaffold00275
Chr7	scaffold00080
Chr7	scaffold00070
Chr7	scaffold00186
Chr7	scaffold00182
Chr7	scaffold00324
Chr7	scaffold00705
Chr7	scaffold00177
Chr7	scaffold00303
Chr7	scaffold00379
Chr7	scaffold00190
Chr7	scaffold00096
Chr7	scaffold00414
Chr7	scaffold00058
Chr7	scaffold00128
Chr7	scaffold00060
Chr8	scaffold00016	LG8	scaffold00016
Chr8	scaffold00075	LG8	scaffold00075
Chr8	scaffold00045	LG8	scaffold00045
Chr8	scaffold00266	LG8	scaffold00149
Chr8	scaffold00143	LG8	scaffold00146
Chr8	scaffold00146	LG8	scaffold00001
Chr8	scaffold00297	LG8	scaffold00081_2
Chr8	scaffold00156	LG8	scaffold00081_1
Chr8	scaffold00333	LG8	scaffold00008
Chr8	scaffold00223	LG8	scaffold00034
Chr8	scaffold00234
Chr8	scaffold00241
Chr8	scaffold00127
Chr8	scaffold00167
Chr8	scaffold00183
Chr8	scaffold00194
Chr8	scaffold00365
Chr8	scaffold00149
Chr8	scaffold00461
Chr8	scaffold02272
Chr8	scaffold00235
Chr8	scaffold00347
Chr8	scaffold00254
Chr8	scaffold02765
Chr8	C01456
Chr8	scaffold00373
Chr8	C00444
Chr8	C00470
Chr8	C01177
Chr8	C01319
Chr8	C01339
Chr8	C01450
Chr8	C01492
Chr8	C01603
Chr8	C01902
Chr8	C02005
Chr8	C02093
Chr8	C02177
Chr8	C02323
Chr8	C02351
Chr8	C02385
Chr8	C02589
Chr8	C02600
Chr8	C02946
Chr8	C02977
Chr8	C02985
Chr8	C03341
Chr8	C03753
Chr8	C06101
Chr8	scaffold00245
Chr8	scaffold00191
Chr8	scaffold00267
Chr8	scaffold00163
Chr8	scaffold00224
Chr8	scaffold00227
Chr8	scaffold00253
Chr8	scaffold00289
Chr8	scaffold00255
Chr8	scaffold00345
Chr8	scaffold00001
Chr8	scaffold00395
Chr8	scaffold00155
Chr8	scaffold00081_2
Chr8	scaffold00008
Chr8	scaffold00034
Chr9	scaffold00051	LG9	scaffold00051
Chr9	scaffold00005	LG9	scaffold00005
Chr9	scaffold00033	LG9	scaffold00033
Chr9	scaffold00091	LG9	scaffold00091
Chr9	scaffold00332	LG9	scaffold00076
Chr9	scaffold00076	LG9	scaffold00064
Chr9	scaffold00189
Chr9	scaffold00222	LG15	scaffold00003
Chr9	scaffold00064	LG15	scaffold00108
Chr9	scaffold00003	LG15	scaffold00094
Chr9	scaffold00108	LG15	scaffold00102
Chr9	scaffold00094	LG15	scaffold00066
Chr9	scaffold00102
Chr9	scaffold00066

## Sheet: Table S4
Table S4. The 6 split scaffolds and the 4 relocated scaffolds
New group	GenBank ID	ID_Splited (Scaffold ID)	Old group	Sequence range
Chr6	KI911041.1	KI911041.1_1 (scaffold00088_1)	LG02	1..470506
Chr2	KI911041.1	KI911041.1_2 (scaffold00088_2)	LG02	471180..914935
Chr13	KI911093.1	KI911093.1_1 (scaffold00032_1)	LG03	1..783528
Chr3	KI911093.1	KI911093.1_2 (scaffold00032_2)	LG03	783537..2392247
Chr13	KI911081.1	KI911081.1_1 (scaffold00015_1)	LG05	1..2821828
Chr5	KI911081.1	KI911081.1_2 (scaffold00015_2）	LG05	2822186..3411296
Chr1	KI911076.1	KI911076.1_1 (scaffold00007_2_1)	LG05	1..394608
Chr5	KI911076.1	KI911076.1_2 (scaffold00007_2_2)	LG05	394827..1436433
Chr12	KI911106.1	KI911106.1_1 (scaffold00009_1)	LG06	1..2292813
Chr6	KI911106.1	KI911106.1_2 (scaffold00009_2)	LG06	2296423..3894218
Chr12	KI910976.1	KI910976.1_1 (scaffold00162_1）	LG07	1..72653
Chr7	KI910976.1	KI910976.1_2 (scaffold00162_2)	LG07	73402..302731
Chr7	KI911107.1	KI911107.1 (scaffold00113)	LG3
Chr7	KI911042.1	KI911042.1 (scaffold00078)	LG5
Chr6	KI911098.1	KI911098.1 (scaffold00136)	LG10
Chr4	KI911068.1	KI911068.1 (scaffold00040)	LG11

## Sheet: Table S5
Table S5. Variation in plant height and related traits in the population across field trials.
Location	Item	Plant height (mm)	1st capsule height	Capsule zone length	Tip length without capsule	Node number	Internode length (mm)
			(mm)	(mm)
WC	P1	747.5	300	427.5	25	14	30.5
	P2	1705	802.5	872.5	30	18.8	46.5
	Min	742.5	396.7	180	0	4.3	22
	Max	1937.5	1160	1110	133.3	29.5	81.5
	SD	233.9	128.4	158	23.5	4.1	7.9
	Average	1390.8	737.7	624.1	46.7	15.5	41.2
	CV	16.8	17.4	25.3	50.2	26.7	19.2
PY	P1	735	325	377.5	32.5	14.5	26
	P2	1225	587.5	625	35	17.8	35.2
	Min	651.8	326.7	215	0	7.5	19.5
	Max	1815	1075	1040	157.5	32	71.5
	SD	222	113.2	158.9	26.4	4.6	6.9
	Average	1214.7	573.5	596.8	43.4	17.2	35.2
	CV	18.3	19.7	26.6	61	26.4	19.5
YL	P1	937	308	568	61	18	31.6
	P2	1727	448	1229	57	26.8	45.9
	Min	731	153	423	14	13.7	14.8
	Max	1955	764	1280	141.5	52.6	53.2
	SD	207.6	77.7	158	20	4.1	5.5
	Average	1218.4	333.9	823.3	61.8	23.7	34.9
	CV	17	23.3	19.2	32.4	17.1	15.8
Hb2	Average	89.1	60.1	44.5	36.5	45.1	57.1
WC: Wuchang; PY: Pingyu; YL: Yangluo; SD: standard deviation; CV: coefficient of variation; Hb2: broad-sense heritability

## Sheet: Table S6
Table S6. List of genes in QTLs qPH-8.2 and qPH-3.3
QTL	Flanking bin	Bin_start (bp)	Bin_end (bp)	No.	gene_id
qPH-8.2	SLG8_bin111-SLG8_bin112	18507614	18867838	1	SIN_1000330
	53 genes			2	SIN_1000331
				3	SIN_1000332
				4	SIN_1001696
				5	SIN_1001697
				6	SIN_1001698
				7	SIN_1001699
				8	SIN_1001700
				9	SIN_1001701
				10	SIN_1001702
				11	SIN_1001703
				12	SIN_1001704
				13	SIN_1001705
				14	SIN_1001706
				15	SIN_1001707
				16	SIN_1001708
				17	SIN_1001709
				18	SIN_1001710
				19	SIN_1001711
				20	SIN_1001712
				21	SIN_1001713
				22	SIN_1001714
				23	SIN_1001715
				24	SIN_1001716
				25	SIN_1001717
				26	SIN_1001718
				27	SIN_1001719
				28	SIN_1001720
				29	SIN_1001721
				30	SIN_1001722
				31	SIN_1001723
				32	SIN_1001724
				33	SIN_1001725
				34	SIN_1001726
				35	SIN_1001727
				36	SIN_1001728
				37	SIN_1001729
				38	SIN_1001730
				39	SIN_1001731
				40	SIN_1001732
				41	SIN_1001733
				42	SIN_1001734
				43	SIN_1001735
				44	SIN_1001736
				45	SIN_1001737
				46	SIN_1001738
				47	SIN_1001739
				48	SIN_1001740
				49	SIN_1001741
				50	SIN_1001742
				51	SIN_1001743
				52	SIN_1001744
				53	SIN_1001745
qPH-3.3	SLG3_bin126-SLG3_bin127	20989778	21917876	1	SIN_1015846
	102 genes			2	SIN_1015847
				3	SIN_1015848
				4	SIN_1015849
				5	SIN_1015850
				6	SIN_1015851
				7	SIN_1015852
				8	SIN_1015853
				9	SIN_1015854
				10	SIN_1015855
				11	SIN_1015856
				12	SIN_1015857
				13	SIN_1015858
				14	SIN_1015859
				15	SIN_1015860
				16	SIN_1015861
				17	SIN_1015862
				18	SIN_1015863
				19	SIN_1015864
				20	SIN_1015865
				21	SIN_1015866
				22	SIN_1015867
				23	SIN_1015868
				24	SIN_1015869
				25	SIN_1015870
				26	SIN_1015871
				27	SIN_1015872
				28	SIN_1015873
				29	SIN_1015874
				30	SIN_1015875
				31	SIN_1015876
				32	SIN_1015877
				33	SIN_1015878
				34	SIN_1015879
				35	SIN_1015880
				36	SIN_1015881
				37	SIN_1015882
				38	SIN_1015883
				39	SIN_1015884
				40	SIN_1015885
				41	SIN_1015886
				42	SIN_1015887
				43	SIN_1015888
				44	SIN_1015889
				45	SIN_1015890
				46	SIN_1015891
				47	SIN_1015892
				48	SIN_1015893
				49	SIN_1015894
				50	SIN_1015895
				51	SIN_1015896
				52	SIN_1015897
				53	SIN_1015898
				54	SIN_1015899
				55	SIN_1015900
				56	SIN_1015901
				57	SIN_1015902
				58	SIN_1015903
				59	SIN_1015904
				60	SIN_1015905
				61	SIN_1015906
				62	SIN_1015907
				63	SIN_1015908
				64	SIN_1015909
				65	SIN_1015910
				66	SIN_1015911
				67	SIN_1015912
				68	SIN_1015913
				69	SIN_1015914
				70	SIN_1015915
				71	SIN_1015916
				72	SIN_1015917
				73	SIN_1015918
				74	SIN_1015919
				75	SIN_1015920
				76	SIN_1015921
				77	SIN_1015922
				78	SIN_1015923
				79	SIN_1015924
				80	SIN_1015925
				81	SIN_1015926
				82	SIN_1015927
				83	SIN_1015928
				84	SIN_1015929
				85	SIN_1015930
				86	SIN_1015931
				87	SIN_1015932
				88	SIN_1015933
				89	SIN_1015934
				90	SIN_1015935
				91	SIN_1015936
				92	SIN_1015937
				93	SIN_1015938
				94	SIN_1015939
				95	SIN_1015940
				96	SIN_1015941
				97	SIN_1015942
				98	SIN_1015943
				99	SIN_1015944
				100	SIN_1015945
				101	SIN_1015946
				102	SIN_1015947

## Sheet: Table S7
Table S7. List of genes in the qSCl-8.1 QTL
QTL	Flanking bin	Bin_start (bp)	Bin_end (bp)	No.	gene_id
qSCl-8.1	SLG8_bin114-SLG8_bin115	18930847	21448873	1	SIN_1006092
	302 genes			2	SIN_1006091
				3	SIN_1006090
				4	SIN_1006089
				5	SIN_1006088
				6	SIN_1006087
				7	SIN_1006086
				8	SIN_1006085
				9	SIN_1006084
				10	SIN_1006083
				11	SIN_1006082
				12	SIN_1006081
				13	SIN_1006080
				14	SIN_1006079
				15	SIN_1006078
				16	SIN_1006077
				17	SIN_1006076
				18	SIN_1006075
				19	SIN_1006074
				20	SIN_1006073
				21	SIN_1006072
				22	SIN_1006071
				23	SIN_1006070
				24	SIN_1006069
				25	SIN_1006068
				26	SIN_1006067
				27	SIN_1006066
				28	SIN_1006065
				29	SIN_1006064
				30	SIN_1006063
				31	SIN_1006062
				32	SIN_1006061
				33	SIN_1006060
				34	SIN_1006059
				35	SIN_1006058
				36	SIN_1006057
				37	SIN_1006056
				38	SIN_1006055
				39	SIN_1006054
				40	SIN_1006053
				41	SIN_1006052
				42	SIN_1006051
				43	SIN_1006050
				44	SIN_1006049
				45	SIN_1006048
				46	SIN_1006047
				47	SIN_1006046
				48	SIN_1006045
				49	SIN_1006044
				50	SIN_1006043
				51	SIN_1006042
				52	SIN_1006041
				53	SIN_1006040
				54	SIN_1006039
				55	SIN_1006038
				56	SIN_1006037
				57	SIN_1006036
				58	SIN_1006035
				59	SIN_1006034
				60	SIN_1006033
				61	SIN_1006032
				62	SIN_1006031
				63	SIN_1006030
				64	SIN_1006029
				65	SIN_1006028
				66	SIN_1006027
				67	SIN_1006026
				68	SIN_1006025
				69	SIN_1006024
				70	SIN_1006023
				71	SIN_1006022
				72	SIN_1006021
				73	SIN_1006020
				74	SIN_1006019
				75	SIN_1006018
				76	SIN_1006017
				77	SIN_1006016
				78	SIN_1006015
				79	SIN_1006014
				80	SIN_1006013
				81	SIN_1006012
				82	SIN_1006011
				83	SIN_1006010
				84	SIN_1006009
				85	SIN_1006008
				86	SIN_1006007
				87	SIN_1006006
				88	SIN_1006005
				89	SIN_1006004
				90	SIN_1006003
				91	SIN_1006002
				92	SIN_1006001
				93	SIN_1006000
				94	SIN_1005999
				95	SIN_1005998
				96	SIN_1005997
				97	SIN_1005996
				98	SIN_1005995
				99	SIN_1005994
				100	SIN_1022631
				101	SIN_1022632
				102	SIN_1022633
				103	SIN_1022634
				104	SIN_1022635
				105	SIN_1022636
				106	SIN_1022637
				107	SIN_1022638
				108	SIN_1022639
				109	SIN_1022640
				110	SIN_1022641
				111	SIN_1022642
				112	SIN_1022643
				113	SIN_1022644
				114	SIN_1022645
				115	SIN_1022646
				116	SIN_1022647
				117	SIN_1022648
				118	SIN_1022649
				119	SIN_1022650
				120	SIN_1022651
				121	SIN_1022652
				122	SIN_1022653
				123	SIN_1022654
				124	SIN_1022655
				125	SIN_1022656
				126	SIN_1022657
				127	SIN_1022658
				128	SIN_1022659
				129	SIN_1022660
				130	SIN_1022661
				131	SIN_1022662
				132	SIN_1022663
				133	SIN_1022664
				134	SIN_1022665
				135	SIN_1022666
				136	SIN_1022667
				137	SIN_1022668
				138	SIN_1022669
				139	SIN_1022670
				140	SIN_1022671
				141	SIN_1022672
				142	SIN_1022673
				143	SIN_1022674
				144	SIN_1022675
				145	SIN_1022676
				146	SIN_1022677
				147	SIN_1022678
				148	SIN_1022679
				149	SIN_1022680
				150	SIN_1022681
				151	SIN_1022682
				152	SIN_1022683
				153	SIN_1022684
				154	SIN_1022685
				155	SIN_1022686
				156	SIN_1022687
				157	SIN_1022688
				158	SIN_1022689
				159	SIN_1022690
				160	SIN_1022691
				161	SIN_1022692
				162	SIN_1022693
				163	SIN_1022694
				164	SIN_1022695
				165	SIN_1022696
				166	SIN_1022697
				167	SIN_1022698
				168	SIN_1022699
				169	SIN_1022700
				170	SIN_1022701
				171	SIN_1022702
				172	SIN_1022703
				173	SIN_1022704
				174	SIN_1022705
				175	SIN_1022706
				176	SIN_1022707
				177	SIN_1022708
				178	SIN_1022709
				179	SIN_1022710
				180	SIN_1022711
				181	SIN_1022712
				182	SIN_1022713
				183	SIN_1022714
				184	SIN_1022715
				185	SIN_1022716
				186	SIN_1022717
				187	SIN_1022718
				188	SIN_1022719
				189	SIN_1022720
				190	SIN_1022721
				191	SIN_1022722
				192	SIN_1022723
				193	SIN_1022724
				194	SIN_1022725
				195	SIN_1022726
				196	SIN_1022727
				197	SIN_1022728
				198	SIN_1022729
				199	SIN_1022730
				200	SIN_1022731
				201	SIN_1022732
				202	SIN_1022733
				203	SIN_1022734
				204	SIN_1022735
				205	SIN_1022736
				206	SIN_1022737
				207	SIN_1022738
				208	SIN_1022739
				209	SIN_1022740
				210	SIN_1022741
				211	SIN_1022742
				212	SIN_1022743
				213	SIN_1022744
				214	SIN_1022745
				215	SIN_1022746
				216	SIN_1022747
				217	SIN_1022748
				218	SIN_1022749
				219	SIN_1022750
				220	SIN_1022751
				221	SIN_1022752
				222	SIN_1022753
				223	SIN_1022754
				224	SIN_1022755
				225	SIN_1022756
				226	SIN_1022757
				227	SIN_1022758
				228	SIN_1022759
				229	SIN_1022760
				230	SIN_1022761
				231	SIN_1022762
				232	SIN_1022763
				233	SIN_1022764
				234	SIN_1022765
				235	SIN_1022766
				236	SIN_1022767
				237	SIN_1022768
				238	SIN_1022769
				239	SIN_1022770
				240	SIN_1022771
				241	SIN_1022772
				242	SIN_1022773
				243	SIN_1022774
				244	SIN_1022775
				245	SIN_1022776
				246	SIN_1022777
				247	SIN_1022778
				248	SIN_1022779
				249	SIN_1022780
				250	SIN_1022781
				251	SIN_1022782
				252	SIN_1022783
				253	SIN_1022784
				254	SIN_1022785
				255	SIN_1022786
				256	SIN_1022787
				257	SIN_1022788
				258	SIN_1022789
				259	SIN_1022790
				260	SIN_1022791
				261	SIN_1022792
				262	SIN_1022793
				263	SIN_1022794
				264	SIN_1022795
				265	SIN_1022796
				266	SIN_1022797
				267	SIN_1022798
				268	SIN_1022799
				269	SIN_1022800
				270	SIN_1022801
				271	SIN_1022802
				272	SIN_1022803
				273	SIN_1022804
				274	SIN_1022805
				275	SIN_1022806
				276	SIN_1022807
				277	SIN_1022808
				278	SIN_1022809
				279	SIN_1022810
				280	SIN_1022811
				281	SIN_1022812
				282	SIN_1022813
				283	SIN_1022814
				284	SIN_1022815
				285	SIN_1022816
				286	SIN_1022817
				287	SIN_1022818
				288	SIN_1022819
				289	SIN_1022820
				290	SIN_1022821
				291	SIN_1022822
				292	SIN_1022823
				293	SIN_1022824
				294	SIN_1022825
				295	SIN_1022826
				296	SIN_1022827
				297	SIN_1022828
				298	SIN_1022829
				299	SIN_1022830
				300	SIN_1022831
				301	SIN_1022832
				302	SIN_1022833

## Sheet: Table S8
Table S8. List of genes in the qSCb-4.1 QTL
QTL	Flanking bin	Bin_start (bp)	Bin_end (bp)	No.	gene_id
qSCb-4.1	SLG4_bin63-SLG4_bin64	12327937	12527792	1	SIN_1016743
	21 genes			2	SIN_1016744
				3	SIN_1016745
				4	SIN_1016746
				5	SIN_1016747
				6	SIN_1016748
				7	SIN_1016749
				8	SIN_1016750
				9	SIN_1016751
				10	SIN_1016752
				11	SIN_1016753
				12	SIN_1016754
				13	SIN_1016755
				14	SIN_1016756
				15	SIN_1016757
				16	SIN_1016758
				17	SIN_1016759
				18	SIN_1016760
				19	SIN_1016761
				20	SIN_1016762
				21	SIN_1016763
				22	SIN_1012023
				23	SIN_1012024
				24	SIN_1012025
				25	SIN_1012026
				26	SIN_1012027
				27	SIN_1012028
				28	SIN_1012029
				29	SIN_1012030
				30	SIN_1012031
				31	SIN_1012032
				32	SIN_1012033
